# Supplementary material for: ﻿Beyond the species name: an analysis of publication trends and biases in taxonomic descriptions of rainfrogs (Amphibia, Strabomantidae, Pristimantis)
Source: Zookeys. 2022 Dec 7;1134:73–100. doi: 10.3897/zookeys.1134.91348 (PMC9836588; doi:10.3897/zookeys.1134.91348)
Supplement: Supplementary material 1 — Complete database of Pristimantis descriptions [file zookeys-1134-073_article-91348__-s001.xlsx]

## Sheet: Final_version
ID-TEST	ID	Genero	Especie	Journal	Ano_descrip	First author	Author order	Autor(es)	Nacionalidad	Gender	Country	Holotype	Idioma	Institucion (es)	IUCN	Analysis
1	1	Pristimantis	aaptus	Bulletin du Museum National d'Histoire Naturelle	1980	John Lynch	1	J. D. Lynch	American	Male	Peru	MNHNP 1978.2816	English	School of life Sciences, University of Nebraska	LC	M
1	1	Pristimantis	aaptus	Bulletin du Museum National d'Histoire Naturelle	1980		2	J. Lescure	France	Male	Peru	MNHNP 1978.2816	English	Muséum national d'Histoire naturelle	LC	M
2	2	Pristimantis	abakapa	Zootaxa	2013	Fernando J. Rojas-Runjaic	1	F. J. M. Rojas-Runjaic	Venezuelan	Male	Venezuela	MHNLS 20544	English	Museo de Historia Natural La Salle, Fundación La Salle de Ciencias Naturales, Venezuela	NT	M
2	2	Pristimantis	abakapa	Zootaxa	2013		2	P. E. Salerno	Venezuelan	Female	Venezuela	MHNLS 20544	English	Section of Integrative Biology, University of Texas at Austin, Austin.	NT	M
2	2	Pristimantis	abakapa	Zootaxa	2013		3	J. C. Señaris	Venezuelan	Female	Venezuela	MHNLS 20544	English	Centro de Ecología, Instituto Venezolano de Investigaciones Científicas	NT	M
2	2	Pristimantis	abakapa	Zootaxa	2013		4	G. B. Pauly	American	Male	Venezuela	MHNLS 20544	English	Natural History Museum of Los Angeles County, Los Angeles	NT	M
3	3	Pristimantis	academicus	Salamandra	2010	Edgar Lehr	1	E. Lehr	German	Male	Peru	MUSM 27634	English	Illinois Wesleyan University, Department of Biology	NE	M
3	3	Pristimantis	academicus	Salamandra	2010		2	J. Moravec	Czech Republic	Male	Peru	MUSM 27634	English	Department of Zoology, National Museum, Czech Republic	NE	M
3	3	Pristimantis	academicus	Salamandra	2010		3	L. A. Gagliardi-Urrutia	Peruvian	Male	Peru	MUSM 27634	English	Peruvian Center for Biodiversity and Conservation	NE	M
4	4	Pristimantis	acatallelus	Transactions of the Kansas Academy of Science	1983	John Lynch	1	J. D. Lynch	American	Male	Colombia	ICN 7814	English	School of Life Sciences, The University of Nebraska, Lincoln	LC	M
4	4	Pristimantis	acatallelus	Transactions of the Kansas Academy of Science	1983		2	P. M. Ruiz-Carranza	Colombian	Male	Colombia	ICN 7814	English	Instituto de Ciencias Naturales, Universidad Nacional de Colombia	LC	M
5	5	Pristimantis	acerus	Miscellaneous Publication. Museum of Natural History, University of Kansas	1980	John Lynch	1	J. D. Lynch	American	Male	Ecuador	KU 165471	English	School of life Sciences, University of Nebraska	EN	M
5	5	Pristimantis	acerus	Miscellaneous Publication. Museum of Natural History, University of Kansas	1980		2	W. E. Duellman	American	Male	Ecuador	KU 165471	English	The University of Kansas	EN	M
6	6	Pristimantis	achatinus	Proceedings of the Zoological Society of London	1898	George Albert Boulenger	1	G. A. Boulenger	Belgian-British	Male	Ecuador	BMNH 1947.2.15.69	English	Royal Museum of Natural History in Brussels*	LC	M
7		Pristimantis	achupalla	PeerJ	2021	Alex Ttito	1	A. Ttito	Peruvian	Male	Peru	CORBIDI 18736	English	Departamento de Ecología, Pontificia Universidad Católica de Chile;Museo de Biodiversidad del Perú;Museo de Historia Natural del Cusco, Universidad Nacional San Antonio Abad del Cusco	NO DATA	MP
7		Pristimantis	achupalla	PeerJ	2021		2	A. Catenazzi	American	Male	Peru	CORBIDI 18736	English	Department of Biological Sciences, Florida International University;Centro de Ornitología y Biodiversidad; Instituto Peruano de Herpetología	NO DATA	MP
8	7	Pristimantis	actinolaimus	Revista de la Academia Colombiana de Ciencias Exactas, Físicas y Naturales	1998	John Lynch	1	J. D. Lynch	American	Male	Colombia	ICN 39941	English	Instituto de Ciencias Naturales, Universidad Nacional de Colombia	EN	M
8	7	Pristimantis	actinolaimus	Revista de la Academia Colombiana de Ciencias Exactas, Físicas y Naturales	1998		2	J. V. Rueda-Almonacid	Colombian	Male	Colombia	ICN 39941	English	Instituto de Ciencias Naturales, Universidad Nacional de Colombia	EN	M
9	8	Pristimantis	actites	Herpetologica	1979	John Lynch	1	J. D. Lynch	American	Male	Ecuador	KU 120111	English	School of life Sciences, University of Nebraska	VU	M
10	9	Pristimantis	acuminatus	Occasional Papers of the Boston Society of Natural History	1935	Benjamin Shreve	1	B. Shreve	American	Male	Ecuador	MCZ 19951	English	Harvard Museum of Comparative Zoology	LC	M
11	10	Pristimantis	acutirostris	Contributions in Biology and Geology. Milwaukee Public Museum	1984	John Lynch	1	J. D. Lynch	American	Male	Colombia	ICN 12374	English	School of life Sciences, University of Nebraska	EN	M
12	11	Pristimantis	adiastolus	Phyllomedusa	2007	William Edward Duellman	1	W. E. Duellman	American	Male	Peru	KU 291681	English	University of Kansas	LC	M
12	11	Pristimantis	adiastolus	Phyllomedusa	2007		2	S. B. Hedges	American	Male	Peru	KU 291681	English	Pennsylvania State University	LC	M
13	12	Pristimantis	adnus	Herpetologica	2010	Andrew J. Crawford	1	A. J. Crawford	American	Male	Panama	MVUP 2255	English	Smithsonian Tropical Research Institute; Circulo Herpetologico de Panama; Universidad de Los Andes	NT	M
13	12	Pristimantis	adnus	Herpetologica	2010		2	M. J. Ryan	American	Male	Panama	MVUP 2255	English	University of New Mexico	NT	M
13	12	Pristimantis	adnus	Herpetologica	2010		3	C. A. Jaramillo	Panamean	Male	Panama	MVUP 2255	English	Smithsonian Tropical Research Institute; Circulo Herpetologico de Panama; Universidad de Panama	NT	M
14	13	Pristimantis	aemulatus	Revista de la Academia Colombiana de Ciencias Exactas, Físicas y Naturales	1997	Pedro M. Ruiz-Carranza	1	P. M. Ruiz-Carranza	Colombian	Male	Colombia	ICN 19378	Spanish	Instituto de Ciencias Naturales-Museo de Historia Natural. Universidad Nacional de Colombia	EN	M
14	13	Pristimantis	aemulatus	Revista de la Academia Colombiana de Ciencias Exactas, Físicas y Naturales	1997		2	J. D. Lynch	American	Male	Colombia	ICN 19378	Spanish	School of Biological Sciences, University of Nebraska-Lincoln	EN	M
14	13	Pristimantis	aemulatus	Revista de la Academia Colombiana de Ciencias Exactas, Físicas y Naturales	1997		3	M. C. Ardila-Robayo	Colombian	Female	Colombia	ICN 19378	Spanish	Instituto de Ciencias Naturales-Museo de Historia Natural. Universidad Nacional de Colombia	EN	M
15	14	Pristimantis	affinis	Verhandlungen des Zoologisch-Botanischen Vereins in Wien	1899	Franz Josef Maria Werner	1	F. Werner	Austrian	Male	Colombia	ZFMK 67	German	Natural History Museum of Library of London	EN	M
16	15	Pristimantis	afrox	Revista Mexicana de Biodiversidad	2020	Carolina Reyes-Puig	1	C. Reyes-Puig	Ecuadorian	Female	Ecuador	DHMECN 6578	Spanish	Instituto Nacional de Biodiversidad (INABIO); Universidad San Francisco de Quito (iBOTROP)	NE	MP
16	15	Pristimantis	afrox	Revista Mexicana de Biodiversidad	2020		2	M. H. Yanez-Muñoz	Ecuadorian	Male	Ecuador	DHMECN 6578	Spanish	Instituto Nacional de Biodiversidad (INABIO)	NE	MP
16	15	Pristimantis	afrox	Revista Mexicana de Biodiversidad	2020		3	J. A. Ortega	Ecuadorian	Female	Ecuador	DHMECN 6578	Spanish	Pontificia Universidad Católica del Ecuador	NE	MP
16	15	Pristimantis	afrox	Revista Mexicana de Biodiversidad	2020		4	S. R. Ron	Ecuadorian	Male	Ecuador	DHMECN 6578	Spanish	Pontificia Universidad Católica del Ecuador	NE	MP
17	16	Pristimantis	alalocophus	Caldasia	1991	Sonia Herminia Roa Trujillo	1	S. H. Roa-Trujillo	Colombian	Female	Colombia	ICN 25449	Spanish	Universidad Nacional de Colombia	EN	M
17	16	Pristimantis	alalocophus	Caldasia	1991		2	P. M. Ruiz-Carranza	Colombian	Male	Colombia	ICN 25449	Spanish	Universidad Nacional de Colombia	EN	M
18	17	Pristimantis	albericoi	Revista de la Academia Colombiana de Ciencias Exactas, Físicas y Naturales	1996	John Lynch	1	J. D. Lynch	American	Male	Colombia	UVC 9288	English	University of Nebraska	CR	M
18	17	Pristimantis	albericoi	Revista de la Academia Colombiana de Ciencias Exactas, Físicas y Naturales	1996		2	P. M. Ruiz-Carranza	Colombian	Male	Colombia	UVC 9288	English	Universidad Nacional de Colombia	CR	M
19	18	Pristimantis	albertus	Phyllomedusa	2007	William Edward Duellman	1	W. E. Duellman	American	Male	Peru	KU 291675	English	University of Kansas	VU	M
19	18	Pristimantis	albertus	Phyllomedusa	2007		2	S. B. Hedges	American	Male	Peru	KU 291675	English	Pennsylvania State University	VU	M
20	19	Pristimantis	albujae	Neotropical Biodiversity	2017	J. Brito-Molina	1	J. Brito-Molina	Ecuadorian	Male	Ecuador	DHMECN 12245	Spanish	Museo Ecuatoriano de Ciencias Naturales del Instituto Nacional de Biodiversidad; Escuela Politecnica Nacional	NE	M
20	19	Pristimantis	albujae	Neotropical Biodiversity	2017		2	D. Batallas	Ecuadorian	Male	Ecuador	DHMECN 12245	Spanish	Museo Ecuatoriano de Ciencias Naturales del Instituto Nacional de Biodiversidad	NE	M
20	19	Pristimantis	albujae	Neotropical Biodiversity	2017		3	M. H. Yanez-Muñoz	Ecuadorian	Male	Ecuador	DHMECN 12245	Spanish	Museo Ecuatoriano de Ciencias Naturales del Instituto Nacional de Biodiversidad	NE	M
21		Pristimantis	alius	Herpetologica	2021	Oscar Mauricio Cuellar-Valencia	1	O. M. Cuellar-Valencia	Colombian	Male	Colombia	CPZ-UV 6123	English	Calima, Fundación para la Investigación de la Biodiversidad y Conservación en el Trópico;Universidad del Valle, Departamento de Biología, Grupo de Investigación en Ecología Animal A.A. 25360	NE	M
21		Pristimantis	alius	Herpetologica	2021		2	F. G. Arriaga-Jaramillo	Colombian	Male	Colombia	CPZ-UV 6123	English	Calima, Fundación para la Investigación de la Biodiversidad y Conservación en el Trópico;Universidad del Valle, Departamento de Biología, Grupo de Investigación en Ecología Animal A.A. 25360	NE	M
21		Pristimantis	alius	Herpetologica	2021		3	I. García-Gómez	Colombian	Female	Colombia	CPZ-UV 6123	English	Calima, Fundación para la Investigación de la Biodiversidad y Conservación en el Trópico;Universidad del Valle, Departamento de Biología, Grupo de Investigación en Ecología Animal A.A. 25360	NE	M
21		Pristimantis	alius	Herpetologica	2021		4	I. Ceballos-Castro	Colombian	Female	Colombia	CPZ-UV 6123	English	Calima, Fundación para la Investigación de la Biodiversidad y Conservación en el Trópico;Universidad del Valle, Departamento de Biología, Grupo de Investigación en Ecología Animal A.A. 25360	NE	M
21		Pristimantis	alius	Herpetologica	2021		5	W. Bolívar-García	Colombian	Male	Colombia	CPZ-UV 6123	English	Calima, Fundación para la Investigación de la Biodiversidad y Conservación en el Trópico;Universidad del Valle, Departamento de Biología, Grupo de Investigación en Ecología Animal A.A. 25360	NE	M
21		Pristimantis	alius	Herpetologica	2021		6	D. A. Velásquez-Trujillo	Colombian	Male	Colombia	CPZ-UV 6123	English	Calima, Fundación para la Investigación de la Biodiversidad y Conservación en el Trópico;Universidad del Valle, Departamento de Biología, Grupo de Investigación en Ecología Animal A.A. 25360	NE	M
21		Pristimantis	alius	Herpetologica	2021		7	A. S. Ortiz-Baez	Colombian	Female	Colombia	CPZ-UV 6123	English	Calima, Fundación para la Investigación de la Biodiversidad y Conservación en el Trópico;Marie Bashir Institute for Infectious Diseases and Biosecurity, Charles Perkins Centre, School of Life & Environmental Sciences and Sydney Medical School, The University of Sydney	NE	M
21		Pristimantis	alius	Herpetologica	2021		8	J. J. Ospina-Sarria	Colombian	Male	Colombia	CPZ-UV 6123	English	Calima, Fundación para la Investigación de la Biodiversidad y Conservación en el Trópico	NE	M
22	20	Pristimantis	allpapuyu	Avances en Ciencias e Ingenierías	2016	M. H. Yanez-Muñoz	1	M. H. Yanez-Muñoz	Ecuadorian	Male	Ecuador	DHMECN 11384	Spanish	Instituto Nacional de Biodiversidad	NE	M
22	20	Pristimantis	allpapuyu	Avances en Ciencias e Ingenierías	2016		2	J. C. Sánchez-Nivicela	Ecuadorian	Male	Ecuador	DHMECN 11384	Spanish	Instituto Nacional de Biodiversidad; Museo de Zoología de la Universidad del Azuay	NE	M
22	20	Pristimantis	allpapuyu	Avances en Ciencias e Ingenierías	2016		3	C. Reyes-Puig	Ecuadorian	Female	Ecuador	DHMECN 11384	Spanish	Instituto Nacional de Biodiversidad	NE	M
23	21	Pristimantis	almendariz	Papéis Avulsos de Zoologia	2013	J. Brito-Molina	1	J. Brito-Molina	Ecuadorian	Male	Ecuador	EPN 14983	Spanish	Escuela Politécnica Nacional; Fundación Naturaleza Kakaram	NE	M
23	21	Pristimantis	almendariz	Papéis Avulsos de Zoologia	2013		2	G. Pozo-Zamora	Ecuadorian	Female	Ecuador	EPN 14983	Spanish	Fundación Naturaleza Kakaram	NE	M
24	22	Pristimantis	altae	Notulae Naturae of the Academy of Natural Sciences of Philadelphia	1942	Emmett Reid Dunn	1	E. R. Dunn	American	Male	Costa Rica	ANSP 23815	English	Academy of natural sciences of Philadelphia	LC	M
25	23	Pristimantis	altamazonicus	Proceedings of the Biological Society of Washington	1921	Thomas Barbour	1	T. Barbour	American	Male	Peru	MCZ 2028	English	Biological Society of Washington	LC	M
25	23	Pristimantis	altamazonicus	Proceedings of the Biological Society of Washington	1921		2	E. R. Dunn	American	Male	Peru	MCZ 2028	English	Biological Society of Washington	LC	M
26	24	Pristimantis	altamnis	Zootaxa	2008	Kathryn R. Elmer	1	K. R. Elmer	Canadian	Female	Ecuador	QCAZ25311	English	Queen’s University; University of Konstanz	LC	MP
26	24	Pristimantis	altamnis	Zootaxa	2008		2	D. C. Cannatella	American	Male	Ecuador	QCAZ25311	English	The University of Texas	LC	MP
27	25	Pristimantis	amaguanae	ZooKeys	2020	Santiago R. Ron	1	Santiago R. Ron	Ecuadorian	Male	Ecuador	QCAZ 39274	English	Pontificia Universidad Católica del Ecuador	NE	MP
27	25	Pristimantis	amaguanae	ZooKeys	2020		2	J. Carrion	Ecuadorian	Male	Ecuador	QCAZ 39274	English	Pontificia Universidad Católica del Ecuador	NE	MP
27	25	Pristimantis	amaguanae	ZooKeys	2020		3	M. A. Caminer	Ecuadorian	Male	Ecuador	QCAZ 39274	English	Pontificia Universidad Católica del Ecuador; Institut für Organismische und Molekulare Evolutionsbiologie Johannes Gutenberg-Universität	NE	MP
27	25	Pristimantis	amaguanae	ZooKeys	2020		4	Yerka Sagredo	Ecuadorian	Female	Ecuador	QCAZ 39274	English	Pontificia Universidad Católica del Ecuador	NE	MP
27	25	Pristimantis	amaguanae	ZooKeys	2020		5	M. J. Navarrete	Ecuadorian	Female	Ecuador	QCAZ 39274	English	Pontificia Universidad Católica del Ecuador	NE	MP
27	25	Pristimantis	amaguanae	ZooKeys	2020		6	J. A. Ortega	Ecuadorian	Female	Ecuador	QCAZ 39274	English	Pontificia Universidad Católica del Ecuador	NE	MP
27	25	Pristimantis	amaguanae	ZooKeys	2020		7	A. Varela-Jaramillo	Ecuadorian	Female	Ecuador	QCAZ 39274	English	Pontificia Universidad Católica del Ecuador	NE	MP
27	25	Pristimantis	amaguanae	ZooKeys	2020		8	G. A. Maldonado-Castro	Ecuadorian	Female	Ecuador	QCAZ 39274	English	Pontificia Universidad Católica del Ecuador	NE	MP
27	25	Pristimantis	amaguanae	ZooKeys	2020		9	C. Teran	Ecuadorian	Female	Ecuador	QCAZ 39274	English	Pontificia Universidad Católica del Ecuador	NE	MP
28	26	Pristimantis	ameliae	Anartia	2012	C. L. Barrio-Amoros	1	C. L. Barrio-Amoros	Spanish	Male	Venezuela	CVULA 7118	English	Instituto de Biodiversidad Tropical, Costa Rica	DD	M
29	27	Pristimantis	amydrotus	Scientific Papers. Natural History Museum, University of Kansas	2007	W. E. Duellman	1	W. E. Duellman	American	Male	Peru	FMNH 231949	English	The University of Kansas	DD	M
29	27	Pristimantis	amydrotus	Scientific Papers. Natural History Museum, University of Kansas	2007		2	E. Lehr	German	Male	Peru	FMNH 231949	English	The University of Kansas	DD	M
30		Pristimantis	andinodiabolus	Neotropical Biodiversity	2021	Juan C. Sánchez-Nivicela	1	J. C. Sánchez-Nivicela	Ecuadorian	Male	Ecuador	MZUA AN 1903	Spanish	Grupo de Evolución y Ecología de Fauna Neotropical, Facultad de Ciencias, Universidad Nacional de Colombia UNAL; Colegio de Ciencias Biológicas y Ambientales COCIBA, Laboratorio de Zoología Terrestre y Museo de Zoología, Universidad San Francisco de Quito USFQ; División de Herpetología, Instituto Nacional de Biodiversidad del Ecuador INABIO	NE	MP
30		Pristimantis	andinodiabolus	Neotropical Biodiversity	2021		3	V. L. Urgiles	Ecuadorian	Female	Ecuador	MZUA AN 1903	Spanish	División de Herpetología, Instituto Nacional de Biodiversidad del Ecuador INABIO; Department of Biology, University of Central Florida	NE	MP
30		Pristimantis	andinodiabolus	Neotropical Biodiversity	2021		4	J. Cedeño-Palacios	Ecuadorian	Male	Ecuador	MZUA AN 1903	Spanish	Microempresa Asociativa de Promotores Ambientales CUTIN	NE	MP
30		Pristimantis	andinodiabolus	Neotropical Biodiversity	2021		5	H. Abad-Peñafiel	Ecuadorian	Male	Ecuador	MZUA AN 1903	Spanish	Microempresa Asociativa de Promotores Ambientales CUTIN	NE	MP
30		Pristimantis	andinodiabolus	Neotropical Biodiversity	2021		6	J. M. Guayasamin	Ecuadorian	Male	Ecuador	MZUA AN 1903	Spanish	Laboratorio de Biología Evolutiva, Instituto Biósfera-USFQ, Universidad San Francisco de Quito USFQ, Colegio de Ciencias Biológicas y Ambientales COCIBA	NE	MP
31	28	Pristimantis	andinogigas	ZooKeys	2019	M. H. Yanez-Muñoz	1	M. H. Yanez-Muñoz	Ecuadorian	Male	Ecuador	DHMECN 10984	English	Instituto Nacional de Biodiversidad; Pontificia Universidad Católica del Ecuador	NE	M
31	28	Pristimantis	andinogigas	ZooKeys	2019		2	D. Veintimilla-Yanez	Ecuadorian	Male	Ecuador	DHMECN 10984	English	Universidad Nacional de Loja; Ministerio del Ambiente, Dirección Nacional de Biodiversidad, Ecuador	NE	M
31	28	Pristimantis	andinogigas	ZooKeys	2019		3	D. Batallas	Ecuadorian	Male	Ecuador	DHMECN 10984	English	Instituto Nacional de Biodiversidad	NE	M
31	28	Pristimantis	andinogigas	ZooKeys	2019		4	D. F. Cisneros-Heredia	Ecuadorian	Male	Ecuador	DHMECN 10984	English	Instituto Nacional de Biodiversidad; Universidad San Francisco de Quito USFQ; King's College London	NE	M
32	29	Pristimantis	andinognomus	Herpetologica	2008	Edgar Lehr	1	E. Lehr	German	Male	Ecuador	QCAZ16695	English	Museum für Tierkunde	NE	M
32	29	Pristimantis	andinognomus	Herpetologica	2008		2	L. A. Coloma	Ecuadorian	Male	Ecuador	QCAZ16695	English	Pontificia Universidad Catolica del Ecuador	NE	M
33	30	Pristimantis	anemerus	Scientific Papers. Natural History Museum, University of Kansas	1999	W. E. Duellman	1	W. E. Duellman	American	Male	Peru	KU 219798	English	The University of Kansas	DD	M
33	30	Pristimantis	anemerus	Scientific Papers. Natural History Museum, University of Kansas	1999		2	J. B. Pramuk	American	Female	Peru	KU 219798	English	The University of Kansas	DD	M
34	31	Pristimantis	angustilineatus	Revista de la Academia Colombiana de Ciencias Exactas, Físicas y Naturales	1998	John Lynch	1	J. D. Lynch	American	Male	Colombia	ICN 39598	English	Universidad Nacional de Colombia	EN	M
35	32	Pristimantis	aniptopalmatus	Copeia	2005	W. E. Duellman	1	W. E. Duellman	American	Male	Peru	KU 291626	English	University of Kansas	LC	MP
35	32	Pristimantis	aniptopalmatus	Copeia	2005		2	S. B. Hedges	American	Male	Peru	KU 291626	English	Pennsylvania State University	LC	MP
36	33	Pristimantis	anolirex	Advances in Herpetology and Evolutionary Biology. Essays in Honor of Ernest E. Williams	1983	J. D. Lynch	1	J. D. Lynch	American	Male	Colombia	KU 168626	English	University of Nebraska	NT	M
37	34	Pristimantis	anotis	Occasional Papers of the Museum of Zoology, University of Michigan	1955	C. F. Walker	1	C. F. Walker	American	Male	Venezuela	UMMZ 109876	English	University of Michigan	DD	M
37	34	Pristimantis	anotis	Occasional Papers of the Museum of Zoology, University of Michigan	1955		2	F. H. Test	American	Male	Venezuela	UMMZ 109876	English	University of Michigan	DD	M
38	35	Pristimantis	antisuyu	Zootaxa	2018	A. Catenazzi	1	A. Catenazzi	American	Male	Peru	CORBIDI 18725	English	Southern Illinois University; Centro de Ornitología y Biodiversidad, Lima, Perú	NE	MP
38	35	Pristimantis	antisuyu	Zootaxa	2018		2	E. Lehr	German	Male	Peru	CORBIDI 18725	English	Illinois Wesleyan University, Department of Biology	NE	MP
39	36	Pristimantis	apiculatus	Occasional Papers of the Museum of Natural History, University of Kansas	1990	J. D. Lynch	1	J. D. Lynch	American	Male	Colombia	IND-AN 1506	English	Museum of Natural History The University of Kansas; School of Life Sciences, The University of Nebraska, Lincoln	EN	M
39	36	Pristimantis	apiculatus	Occasional Papers of the Museum of Natural History, University of Kansas	1990		2	P. A. Burrowes	American	Female	Colombia	IND-AN 1506	English	Division of Herpetology, Museum of Natural History, Dyche Hall, and Department of Systematics and Ecology, Haworth Hall, The University of Kansas Lawrence	EN	M
40	37	Pristimantis	appendiculatus	Zoologischer Anzeiger	1894	F. Werner	1	F. Werner	Austrian	Male	Ecuador	NHMW 16507	German	Deutsche Zoologische Gesellschaft	LC	M
41	38	Pristimantis	aquilonaris	Herpetologica	2007	E. Lehr	1	E. Lehr	German	Male	Peru	MUSM 19942	English	Museum für Tierkunde	LC	M
41	38	Pristimantis	aquilonaris	Herpetologica	2007		2	C. Aguilar	Peruvian	Male	Peru	MUSM 19942	English	Universidad Nacional Mayor de San Marcos	LC	M
41	38	Pristimantis	aquilonaris	Herpetologica	2007		3	K. Sui-Ting	Peruvian	Female	Peru	MUSM 19942	English	Universidad Nacional Mayor de San Marcos	LC	M
41	38	Pristimantis	aquilonaris	Herpetologica	2007		4	J. C. Jordan	Peruvian	Male	Peru	MUSM 19942	English	Universidad Nacional Mayor de San Marcos	LC	M
42	39	Pristimantis	ardalonychus	Scientific Papers. Natural History Museum, University of Kansas	1999	W. E. Duellman	1	W. E. Duellman	American	Male	Peru	KU 212301	English	The University of Kansas	EN	M
42	39	Pristimantis	ardalonychus	Scientific Papers. Natural History Museum, University of Kansas	1999		2	J. B. Pramuk	American	Female	Peru	KU 212301	English	The University of Kansas	EN	M
43	40	Pristimantis	ardilae	Zootaxa	2020	A. A. Acevedo-Rincon	1	A. A. Acevedo-Rincon	Colombian	Male	Colombia	MCNUP-H 117	English	Pontificia Universidad Católica de Chile; Universidad de Pamplona	NE	MP
43	40	Pristimantis	ardilae	Zootaxa	2020		2	O. Armesto	Colombian	Male	Colombia	MCNUP-H 117	English	Pontificia Universidad Católica de Chile; Universidad de Pamplona	NE	MP
43	40	Pristimantis	ardilae	Zootaxa	2020		3	R. E. Palma	Chilean	Male	Colombia	MCNUP-H 117	English	Pontificia Universidad Católica de Chile	NE	MP
44	41	Pristimantis	ardyae	Avances en Ciencias e Ingenierías	2013	M. M. Reyes-Puig	1	M. M. Reyes-Puig	Ecuadorian	Male	Ecuador	QCAZ 52498	Spanish	Museo Ecuatoriano de Ciencias Naturales; Fundación Ecominga / Fundación Oscar Efrén Reyes	NE	M
44	41	Pristimantis	ardyae	Avances en Ciencias e Ingenierías	2013		2	J. P. Reyes-Puig	Ecuadorian	Male	Ecuador	QCAZ 52498	Spanish	Museo Ecuatoriano de Ciencias Naturales; Fundación Ecominga / Fundación Oscar Efrén Reyes	NE	M
44	41	Pristimantis	ardyae	Avances en Ciencias e Ingenierías	2013		3	M. H. Yanez-Muñoz	Ecuadorian	Male	Ecuador	QCAZ 52498	Spanish	Pontificia Universidad Catolica del Ecuador	NE	M
45	42	Pristimantis	ashaninka	ZooKeys	2017	E. Lehr	1	E. Lehr	German	Male	Peru	MUSM 36517	English	Illinois Wesleyan University, Department of Biology	LC	MP
45	42	Pristimantis	ashaninka	ZooKeys	2017		2	J. Moravec	Czech Republic	Male	Peru	MUSM 36517	English	Department of Zoology, National Museum, Czech Republic	LC	MP
46	43	Pristimantis	astralos	Salamandra	2021	Edgar Lehr	1	E. Lehr	German	Male	Peru	MUSM 32752	English	Department of Biology, Illinois Wesleyan University; Departamento de Herpetología, Museo de Historia Natural, Universidad Nacional Mayor de San Marcos	NE	MP
46	43	Pristimantis	astralos	Salamandra	2021		2	S. Lyu	Chinese	Male	Peru	MUSM 32752	English	School of Biological Sciences, Georgia Institute of Technology	NE	MP
46	43	Pristimantis	astralos	Salamandra	2021		3	A. Catenazzi	American	Male	Peru	MUSM 32752	English	Florida International University, Department of Biological Sciences	NE	MP
47	44	Pristimantis	atillo	Zookeys	2019	N. B. Paez	1	N. B. Paez	Ecuadorian	Female	Ecuador	QCAZ 42500	English	Pontificia Universidad Católica del Ecuador; University of British Columbia	NE	MP
47	44	Pristimantis	atillo	Zookeys	2019		2	S. R. Ron	Ecuadorian	Male	Ecuador	QCAZ 42500	English	Pontificia Universidad Católica del Ecuador	NE	MP
48	45	Pristimantis	atrabracus	Scientific Papers. Natural History Museum, University of Kansas	1999	W. E. Duellman	1	W. E. Duellman	American	Male	Peru	LSUMZ 49144	English	The University of Kansas	DD	M
48	45	Pristimantis	atrabracus	Scientific Papers. Natural History Museum, University of Kansas	1999		2	J. B. Pramuk	American	Female	Peru	LSUMZ 49144	English	The University of Kansas	DD	M
49	46	Pristimantis	atratus	Miscellaneous Publication. Museum of Natural History, University of Kansas	1979	J. D. Lynch	1	J. D. Lynch	American	Male	Ecuador	USNM 199675	English	The University of Nebraska; The University of Kansas	EN	M
50	47	Pristimantis	attenboroughi	ZooKeys	2017	E. Lehr	1	E. Lehr	German	Male	Peru	MUSM 31196	English	Illinois Wesleyan University, Department of Biology	NT	MP
50	47	Pristimantis	attenboroughi	ZooKeys	2017		2	R. von May	American	Male	Peru	MUSM 31196	English	University of Michigan	NT	MP
51	48	Pristimantis	aurantiguttatus	Revista de la Academia Colombiana de Ciencias Exactas, Físicas y Naturales	1997	P. M. Ruiz-Carranza	1	P. M. Ruiz-Carranza	Colombian	Male	Colombia	ICN 19373	Spanish	Universidad Nacional de Colombia	EN	M
51	48	Pristimantis	aurantiguttatus	Revista de la Academia Colombiana de Ciencias Exactas, Físicas y Naturales	1997		2	J. D. Lynch	American	Male	Colombia	ICN 19373	Spanish	University of Nebraska-Lincoln, Nebraska	EN	M
51	48	Pristimantis	aurantiguttatus	Revista de la Academia Colombiana de Ciencias Exactas, Físicas y Naturales	1997		3	M. C. Ardila-Robayo	Colombian	Female	Colombia	ICN 19373	Spanish	Universidad Nacional de Colombia	EN	M
52	49	Pristimantis	aureolineatus	Herpetologica	2006	J. M. Guayasamin	1	J. M. Guayasamin	Ecuadorian	Male	Ecuador	QCAZ 20712	English	The University of Kansas; Pontificia Universidad Catolica del Ecuador;	LC	M
52	49	Pristimantis	aureolineatus	Herpetologica	2006		2	S. R. Ron	Ecuadorian	Male	Ecuador	QCAZ 20712	English	The University of Texas; Pontificia Universidad Catolica del Ecuador	LC	M
52	49	Pristimantis	aureolineatus	Herpetologica	2006		3	D. F. Cisneros-Heredia	Ecuadorian	Male	Ecuador	QCAZ 20712	English	Universidad San Francisco de Quito	LC	M
52	49	Pristimantis	aureolineatus	Herpetologica	2006		4	W. W. Lamar	American	Male	Ecuador	QCAZ 20712	English	University of Texas at Tyler	LC	M
52	49	Pristimantis	aureolineatus	Herpetologica	2006		5	S. F. McCracken	American	Male	Ecuador	QCAZ 20712	English	Texas State University; Tadpole Organization	LC	M
53	50	Pristimantis	aureoventris	Zootaxa	2011	P. J. R. Kok	1	P. J. R. Kok	Belgian	Male	Guyana	IRSNB 4152	English	Vrije Universiteit Brussel; Royal Belgian Institute of Natural Sciences	EN	M
53	50	Pristimantis	aureoventris	Zootaxa	2011		2	D. B. Means	American	Male	Guyana	IRSNB 4152	English	Coastal Plains Institute and Land Conservancy	EN	M
53	50	Pristimantis	aureoventris	Zootaxa	2011		3	F. Bossuyt	Belgian	Male	Guyana	IRSNB 4152	English	Vrije Universiteit Brussel	EN	M
54	51	Pristimantis	auricarens	Bulletin of the American Museum of Natural History	2008	C. W. Myers	1	C. W. Myers	American	Male	Venezuela	EBRG 2725	English	American Museum of Natural History	NT	M
54	51	Pristimantis	auricarens	Bulletin of the American Museum of Natural History	2008		2	M. A. Donnelly	American	Female	Venezuela	EBRG 2725	English	American Museum of Natural History; Florida International University	NT	M
55	52	Pristimantis	avicuporum	Scientific Papers. Natural History Museum, University of Kansas	1999	W. E. Duellman	1	W. E. Duellman	American	Male	Peru	LSUMZ 39365	English	The University of Kansas	LC	M
55	52	Pristimantis	avicuporum	Scientific Papers. Natural History Museum, University of Kansas	1999		2	J. B. Pramuk	American	Female	Peru	LSUMZ 39365	English	The University of Kansas	LC	M
56	53	Pristimantis	avius	American Museum Novitates	1997	C. W. Myers	1	C. W. Myers	American	Male	Venezuela	AMNH 131481	English	American Museum of Natural History	DD	M
56	53	Pristimantis	avius	American Museum Novitates	1997		2	M. A. Donnelly	American	Female	Venezuela	AMNH 131481	English	American Museum of Natural History; Florida International University	DD	M
57	54	Pristimantis	bacchus	Contributions in Biology and Geology. Milwaukee Public Museum	1984	J. D. Lynch	1	J. D. Lynch	American	Male	Colombia	ICN 12389	English	School of life Sciences, University of Nebraska	EN	M
58	55	Pristimantis	baiotis	Revista de la Academia Colombiana de Ciencias Exactas, Físicas y Naturales	1998	J. D. Lynch	1	J. D. Lynch	American	Male	Colombia	ICN 19170	Spanish	Universidad Nacional de Colombia	NT	M
59	56	Pristimantis	balionotus	Miscellaneous Publication. Museum of Natural History, University of Kansas	1979	J. D. Lynch	1	J. D. Lynch	American	Male	Ecuador	KU 142136	English	The University of Nebraska; The University of Kansas	EN	M
60	57	Pristimantis	bambu	Zootaxa	2011	A. F. Arteaga-Navarro	1	A. F. Arteaga-Navarro	Venezuelan	Male	Ecuador	QCAZ 46740	English	Pontificia Universidad Católica del Ecuador	DD	MP
60	57	Pristimantis	bambu	Zootaxa	2011		2	J. M. Guayasamin	Ecuadorian	Male	Ecuador	QCAZ 46740	English	Universidad Tecnológica Indoamérica	DD	MP
61	58	Pristimantis	barrigai	Cuadernos de Herpetología	2018	J. Brito-Molina	1	J. Brito-Molina	Ecuadorian	Male	Ecuador	MEPN 12346	Spanish	Escuela Politécnica Nacional	NE	M
61	58	Pristimantis	barrigai	Cuadernos de Herpetología	2018		2	A. Almendariz	Ecuadorian	Female	Ecuador	MEPN 12346	Spanish	Escuela Politécnica Nacional	NE	M
62	59	Pristimantis	baryecuus	Miscellaneous Publication. Museum of Natural History, University of Kansas	1979	J. D. Lynch	1	J. D. Lynch	American	Male	Ecuador	USNM 199714	English	The University of Nebraska; The University of Kansas	EN	M
63	60	Pristimantis	batrachites	Revista de la Academia Colombiana de Ciencias Exactas, Físicas y Naturales	2003	J. D. Lynch	1	J. D. Lynch	American	Male	Colombia	ICN 47887	English	Universidad Nacional de Colombia	DD	M
64	61	Pristimantis	bearsei	Occasional Papers of the Museum of Natural History, University of Kansas	1992	W. E. Duellman	1	W. E. Duellman	American	Male	Peru	KU 212268	English	The University of Kansas	DD	M
65	62	Pristimantis	bellae	Papéis Avulsos de Zoologia	2012	J. P. Reyes-Puig	1	J. P. Reyes-Puig	Ecuadorian	Male	Ecuador	DHMECN 04812	Spanish	Fundación Ecominga-Fundación Oscar Efrén Reyes; Museo Ecuatoriano de Ciencias Naturales	NE	M
65	62	Pristimantis	bellae	Papéis Avulsos de Zoologia	2012		2	M. H. Yanez-Muñoz	Ecuadorian	Male	Ecuador	DHMECN 04812	Spanish	Fundación Ecominga-Fundación Oscar Efrén Reyes; Pontificia Universidad Católica del Ecuador; Museo Ecuatoriano de Ciencias Naturales	NE	M
66	63	Pristimantis	bellator	Herpetologica	2007	E. Lehr	1	E. Lehr	German	Male	Peru	MUSM 24494	English	Museum für Tierkunde	LC	M
66	63	Pristimantis	bellator	Herpetologica	2007		2	C. Aguilar	Peruvian	Male	Peru	MUSM 24494	English	Universidad Nacional Mayor de San Marcos	LC	M
66	63	Pristimantis	bellator	Herpetologica	2007		3	K. Sui-Ting	Peruvian	Female	Peru	MUSM 24494	English	Universidad Nacional Mayor de San Marcos	LC	M
66	63	Pristimantis	bellator	Herpetologica	2007		4	J. C. Jordan	Peruvian	Male	Peru	MUSM 24494	English	Universidad Nacional Mayor de San Marcos	LC	M
67	64	Pristimantis	bellona	Copeia	1992	John Lynch	1	J. D. Lynch	American	Male	Colombia	ICN 16330,	English	American Society of Ichthyologists and Herpetologists	EN	M
68	65	Pristimantis	bernali	Caldasia	1986	J. D. Lynch	1	J. D. Lynch	American	Male	Colombia	ICN 4845	English	The University of Nebraska	CR	M
69	66	Pristimantis	bicantus	Zootaxa	2009	J. M. Guayasamin	1	J. M. Guayasamin	Ecuadorian	Male	Ecuador	QCAZ 19024	English	Pontificia Universidad Católica del Ecuador	NE	M
69	66	Pristimantis	bicantus	Zootaxa	2009		2	W. C. Funk	American	Male	Ecuador	QCAZ 19024	English	Colorado State University	NE	M
70	67	Pristimantis	bicolor	Lozania	1983	J. V. Rueda-Almonacid	1	J. V. Rueda-Almonacid	Colombian	Male	Colombia	ICN 6190	Spanish	Instituto de Ciencias Naturales, Universidad Nacional de Colombia	VU	M
70	67	Pristimantis	bicolor	Lozania	1983		2	J. D. Lynch	American	Male	Colombia	ICN 6190	Spanish	No se encuentra la publicación	VU	M
71	68	Pristimantis	bicumulus	Monatsberichte der Königlichen Preussische Akademie des Wissenschaften zu Berlin	1863	W. C. H. Peters	1	W. C. H. Peters	American	Male	Venezuela	NO DATA	German	Königlichen Preussische Akademie des Wissenschaften zu Berlin	VU	M
72	69	Pristimantis	bipunctatus	Copeia	2005	W. E. Duellman	1	W. E. Duellman	American	Male	Peru	KU 291638	English	University of Kansas	LC	MP
72	69	Pristimantis	bipunctatus	Copeia	2005		2	S. B. Hedges	American	Male	Peru	KU 291638	English	Pennsylvania State University	LC	MP
73		Pristimantis	blasi	Zootaxa	2022	Sebastián Duarte-Marín	1	S. Duarte-Marín	Colombian	Male	Colombia	ARUQ1291	English	Grupo Evolución, Ecología y Conservación (EECO), Programa de Biología, Facultad de Ciencias Básicas y Tecnologías, Universidad del Quindío	NE	M
73		Pristimantis	blasi	Zootaxa	2022		2	M. Montoya-Marín	Colombian	Female	Colombia	ARUQ1291	English	Grupo de Investigación en Biología de la Conservación y Biotecnología (GIBCBT), Corporación Universitaria de Santa Rosa deCabal UNISARC	NE	M
73		Pristimantis	blasi	Zootaxa	2022		3	J. Rivera-Gómez	Colombian	Female	Colombia	ARUQ1291	English	Grupo de Ecología y Diversidad de Anfibios y Reptiles, Facultad de Ciencias Exactas y Naturales, Universidad de Caldas	NE	M
74	70	Pristimantis	boconoensis	Caribbean Journal of Science	1973	J. A. Rivero	1	J. A. Rivero	Puerto Rican	Male	Venezuela	UPRM 04932	Spanish	Universidad de Puerto Rico	VU	M
74	70	Pristimantis	boconoensis	Caribbean Journal of Science	1973		2	H. Mayorga	Puerto Rican	Male	Venezuela	UPRM 04932	Spanish	Universidad de Puerto Rico	VU	M
75	71	Pristimantis	bogotensis	Monatsberichte der Königlichen Preussische Akademie des Wissenschaften zu Berlin	1863	W. C. H. Peters	1	W. C. H. Peters	American	Male	Colombia	NO DATA	German	Königlichen Preussische Akademie des Wissenschaften zu Berlin	LC	M
76	72	Pristimantis	boucephalus	European Journal of Taxonomy	2017	E. Lehr	1	E. Lehr	German	Male	Peru	MUSM 31102	English	Illinois Wesleyan University, Department of Biology	DD	MP
76	72	Pristimantis	boucephalus	European Journal of Taxonomy	2017		2	J. Moravec	Czech Republic	Male	Peru	MUSM 31102	English	Department of Zoology, National Museum, Cirkusová (Czech Republic)	DD	MP
76	72	Pristimantis	boucephalus	European Journal of Taxonomy	2017		3	J. C. Cusi	Peruvian	Male	Peru	MUSM 31102	English	Universidad NacionalMayor de San Marcos	DD	MP
76	72	Pristimantis	boucephalus	European Journal of Taxonomy	2017		4	V. Gvoždík	Czech Republic	Male	Peru	MUSM 31102	English	Department of Zoology, National Museum, Cirkusová (Czech Republic); Czech Academy of Sciences	DD	MP
77	73	Pristimantis	boulengeri	Occasional Papers of the Museum of Zoology, University of Michigan	1981	J. D. Lynch	1	J. D. Lynch	American	Male	Colombia	UMMZ 166565	English	University of Nebraska	LC	M
78	74	Pristimantis	bounides	Zootaxa	2017	E. Lehr	1	E. Lehr	German	Male	Peru	MUSM 31197	English	Illinois Wesleyan University	EN	MP
78	74	Pristimantis	bounides	Zootaxa	2017		2	R. von May	American	Male	Peru	MUSM 31197	English	University of Michigan; University of California	EN	MP
78	74	Pristimantis	bounides	Zootaxa	2017		3	J. Moravec	Czech Republic	Male	Peru	MUSM 31197	English	Department of Zoology, National Museum, Cirkusová (Czech Republic)	EN	MP
78	74	Pristimantis	bounides	Zootaxa	2017		4	J. C. Cusi	Peruvian	Male	Peru	MUSM 31197	English	Universidad Nacional Mayor de San Marcos	EN	MP
79	75	Pristimantis	bowara	Zootaxa	2020	A. A. Acevedo-Rincon	1	A. A. Acevedo-Rincon	Colombian	Male	Colombia	MCNUP-H 165	English	Pontificia Universidad Católica de Chile; Universidad de Pamplona	NE	MP
79	75	Pristimantis	bowara	Zootaxa	2020		2	O. Armesto	Colombian	Male	Colombia	MCNUP-H 165	English	Pontificia Universidad Católica de Chile; Universidad de Pamplona	NE	MP
79	75	Pristimantis	bowara	Zootaxa	2020		3	R. E. Palma	Chilean	Male	Colombia	MCNUP-H 165	English	Pontificia Universidad Católica de Chile	NE	MP
80	76	Pristimantis	brevicrus	Arkiv för Zoologi	1945	L. G. Andersson	1	L. G. Andersson	Swedish	Male	Ecuador	NHMG 120	Swedish	Naturhistoriska riksmuseet	NE	M
81	77	Pristimantis	brevifrons	Occasional Papers of the Museum of Zoology, University of Michigan	1981	J. D. Lynch	1	J. D. Lynch	American	Male	Colombia	UMMZ 166572	English	University of Nebraska	LC	M
82	78	Pristimantis	briceni	The Annals and magazine of natural history; zoology, botany, and geology	1903	G. A. Boulenger	1	G. A. Boulenger	Belgian-British	Male	Venezuela	NO DATA	English	The British Museum of Natural History	VU	M
83	79	Pristimantis	bromeliaceus	Miscellaneous Publication. Museum of Natural History, University of Kansas	1979	J. D. Lynch	1	J. D. Lynch	American	Male	Ecuador	USNM 199731	English	The University of Nebraska; The University of Kansas	LC	M
84	80	Pristimantis	buccinator	Alytes	1994	L. O. Rodriguez	1	L. O. Rodriguez	Peruvian	Female	Peru	MUSM (formerly MHNJP) 3842	English	Universidad Mayor de San Marcos	LC	M
85	81	Pristimantis	buckleyi	Catalogue of the Batrachia Salientia s. Ecaudata in the collection of the British Museum. 2d ed.,	1882	G. A. Boulenger	1	G. A. Boulenger	Belgian-British	Male	Colombia	NO DATA	English	The British Museum of Natural History	LC	M
86	82	Pristimantis	buenaventurae	PLoS One	2016	A. F. Arteaga-Navarro	1	A. F. Arteaga-Navarro	Venezuelan	Male	Ecuador	MZUTI 3480	English	Tropical Herping; Universidad Tecnológica Indoamérica	NE	MP
86	82	Pristimantis	buenaventurae	PLoS One	2016		2	R. A. Pyron	American	Male	Ecuador	MZUTI 3480	English	The George Washington University	NE	MP
86	82	Pristimantis	buenaventurae	PLoS One	2016		3	N. Peñafiel	Ecuadorian	Male	Ecuador	MZUTI 3480	English	Universidad Tecnológica Indoamérica	NE	MP
86	82	Pristimantis	buenaventurae	PLoS One	2016		4	P. Romero-Barreto	Ecuadorian	Female	Ecuador	MZUTI 3480	English	Tropical Herping; Fundación EcoCiencia	NE	MP
86	82	Pristimantis	buenaventurae	PLoS One	2016		5	J. Culebras	Ecuadorian	Male	Ecuador	MZUTI 3480	English	Universidad Tecnológica Indoamérica	NE	MP
86	82	Pristimantis	buenaventurae	PLoS One	2016		6	L. Bustamante	Ecuadorian	Male	Ecuador	MZUTI 3480	English	Tropical Herping; Universidad Tecnológica Indoamérica	NE	MP
86	82	Pristimantis	buenaventurae	PLoS One	2016		7	M. H. Yanez-Muñoz	Ecuadorian	Male	Ecuador	MZUTI 3480	English	Museo Ecuatoriano de Ciencias Naturales	NE	MP
86	82	Pristimantis	buenaventurae	PLoS One	2016		8	J. M. Guayasamin	Ecuadorian	Male	Ecuador	MZUTI 3480	English	Universidad Tecnológica Indoamérica	NE	MP
87		Pristimantis	burtoniorum	ZooKeys	2022	Juan Pablo Reyes-Puig	1	J. P. Reyes-Puig	Ecuadorian	Male	Ecuador	DHMECN 14479	English	Unidad de Investigación, Instituto Nacional de Bio­diversidad (INABIO); Fundación ECOMINGA Red de Protección de Bosques Amenazados, Fundación Oscar Efrén Reyes, Departamento de Ambiente	NE	M
87		Pristimantis	burtoniorum	ZooKeys	2022		2	C. Reyes-Puig	Ecuadorian	Female	Ecuador	DHMECN 14479	English	Unidad de Investigación, Instituto Nacional de Bio­diversidad (INABIO); Instituto de Diversidad Biológica Tropical iBIOTROP, Laboratorio de Zoología Terrestre & Museo de Zoología, Universidad San Francisco de Quito USFQ; Instituto BIOSFERA Universidad San Francisco de Quito USFQ	NE	M
87		Pristimantis	burtoniorum	ZooKeys	2022		3	D. Franco-Mena	Ecuadorian	Female	Ecuador	DHMECN 14479	English	Ingeniería en Biodiversidad y Recursos Genéticos, Facultad de Ciencias de Medio Ambiente, Universidad Tecnológica Indoamérica; Laboratorio de Biología Evolutiva, Colegio de Ciencias Biológicas y Ambientales COCIBA, Universidad San Francisco de Quito	NE	M
87		Pristimantis	burtoniorum	ZooKeys	2022		4	L. Jost	American	Male	Ecuador	DHMECN 14479	English	Fundación ECOMINGA Red de Protección de Bosques Amenazados, Fundación Oscar Efrén Reyes, Departamento de Ambiente	NE	M
87		Pristimantis	burtoniorum	ZooKeys	2022		5	M. H. Yánez-Muñoz	Ecuadorian	Male	Ecuador	DHMECN 14479	English	Unidad de Investigación, Instituto Nacional de Bio­diversidad (INABIO); Fundación ECOMINGA Red de Protección de Bosques Amenazados, Fundación Oscar Efrén Reyes, Departamento de Ambiente	NE	M
88	83	Pristimantis	bustamante	Zootaxa	2012	J. C. Chaparro	1	J. C. Chaparro	Peruvian	Male	Peru	MHNC 8638	English	Universidad Nacional de San Antonio Abad del Cusco	DD	M
88	83	Pristimantis	bustamante	Zootaxa	2012		2	A. P. Motta	Brazilian	Female	Peru	MHNC 8638	English	Universidade Federal de Viçosa; American Museum of Natural History	DD	M
88	83	Pristimantis	bustamante	Zootaxa	2012		3	R. C. Gutierrez	Peruvian	Male	Peru	MHNC 8638	English	Universidad Nacional de San Agustín de Arequipa	DD	M
88	83	Pristimantis	bustamante	Zootaxa	2012		4	J. M. Padial	Spanish	Male	Peru	MHNC 8638	English	American Museum of Natural History	DD	M
89	84	Pristimantis	cabrerai	Bulletin of the United States National Museum	1970	D. M. Cochran	1	D. M. Cochran	American	Female	Colombia	AMNH 14009	English	Division of Reptiles and Amphibians, United States National Museum	DD	M
89	84	Pristimantis	cabrerai	Bulletin of the United States National Museum	1970		2	C. J. Goin	American	Male	Colombia	AMNH 14009	English	Department of Biological Science, University fo Florida; Carnegie Museum	DD	M
90	85	Pristimantis	cacao	Herpetologica	1992	J. D. Lynch	1	J. D. Lynch	American	Male	Colombia	IND-AN 4602	English	The University of Nebraska	CR	M
91	86	Pristimantis	caeruleonotus	Herpetologica	2007	E. Lehr	1	E. Lehr	German	Male	Peru	MUSM 24486	English	Museum für Tierkunde	DD	M
91	86	Pristimantis	caeruleonotus	Herpetologica	2007		2	C. Aguilar	Peruvian	Male	Peru	MUSM 24486	English	Universidad Nacional Mayor de San Marcos	DD	M
91	86	Pristimantis	caeruleonotus	Herpetologica	2007		3	K. Sui-Ting	Peruvian	Female	Peru	MUSM 24486	English	Universidad Nacional Mayor de San Marcos	DD	M
91	86	Pristimantis	caeruleonotus	Herpetologica	2007		4	J. C. Jordan	Peruvian	Male	Peru	MUSM 24486	English	Universidad Nacional Mayor de San Marcos	DD	M
92	87	Pristimantis	cajamarcensis	Bulletin of the Museum of Comparative Zoology	1920	T. Barbour	1	T. Barbour	American	Male	Peru	MCZ 5407	English	Harvard Museum of Comparative Zoology	LC	M
92	87	Pristimantis	cajamarcensis	Bulletin of the Museum of Comparative Zoology	1920		2	G. K. Noble	American	Male	Peru	MCZ 5407	English	Harvard Museum of Comparative Zoology	LC	M
93	88	Pristimantis	cajanuma	ZooKeys	2019	V. L. Urgiles	1	V. L. Urgiles	Ecuadorian	Female	Ecuador	MUTPL 346	English	University of Central Florida; Instituto Nacional de Biodiversidad del Ecuador INABIO	NE	MP
93	88	Pristimantis	cajanuma	ZooKeys	2019		2	P. Szekely	Romanian	Male	Ecuador	MUTPL 346	English	Universidad Técnica Particular de Loja; Ovidius University Constanța	NE	MP
93	88	Pristimantis	cajanuma	ZooKeys	2019		3	D. Szekely	Romanian	Female	Ecuador	MUTPL 346	English	Universidad Técnica Particular de Loja; Ovidius University Constanța; University of Liège	NE	MP
93	88	Pristimantis	cajanuma	ZooKeys	2019		4	N. Christodoulides	American	Male	Ecuador	MUTPL 346	English	University of Central Florida	NE	MP
93	88	Pristimantis	cajanuma	ZooKeys	2019		5	J. C. Sánchez-Nivicela	Ecuadorian	Male	Ecuador	MUTPL 346	English	Instituto Nacional de Biodiversidad del Ecuador INABIO; Universidad Nacional de Colombia; Universidad del Azuay	NE	MP
93	88	Pristimantis	cajanuma	ZooKeys	2019		6	A. E. Savage	American	Female	Ecuador	MUTPL 346	English	University of Central Florida	NE	MP
94	89	Pristimantis	calcaratus	The Annals and magazine of natural history; zoology, botany, and geology	1908	G. A. Boulenger	1	G. A. Boulenger	Belgian-British	Male	Colombia	BMNH 1947.2.15.53	English	The British Museum of Natural History	VU	M
95	90	Pristimantis	calcarulatus	Occasional Papers of the Museum of Natural History, University of Kansas	1976	J. D. Lynch	1	J. D. Lynch	American	Male	Ecuador	KU 111218,	English	The University of Kansas	VU	M
96	91	Pristimantis	calima	Herpetologica	2019	J. J. Ospina-Sarria	1	J. J. Ospina-Sarria	Colombian	Male	Colombia	KU 168849	English	Universidade de São Paulo	NE	M
96	91	Pristimantis	calima	Herpetologica	2019		2	W. E. Duellman	American	Male	Colombia	KU 168849	English	University of Kansas	NE	M
97	92	Pristimantis	caniari	Avances en Ciencias e Ingenierías	2018	S. M. Ramirez-Jaramillo	1	S. M. Ramirez-Jaramillo	Ecuadorian	Male	Ecuador	DHMECN 10341	Spanish	Instituto Nacional de Biodiversidad	NE	M
97	92	Pristimantis	caniari	Avances en Ciencias e Ingenierías	2018		2	C. Reyes-Puig	Ecuadorian	Female	Ecuador	DHMECN 10341	Spanish	Instituto Nacional de Biodiversidad	NE	M
97	92	Pristimantis	caniari	Avances en Ciencias e Ingenierías	2018		3	D. Batallas	Ecuadorian	Male	Ecuador	DHMECN 10341	Spanish	Instituto Nacional de Biodiversidad	NE	M
97	92	Pristimantis	caniari	Avances en Ciencias e Ingenierías	2018		4	M. H. Yanez-Muñoz	Ecuadorian	Male	Ecuador	DHMECN 10341	Spanish	Instituto Nacional de Biodiversidad	NE	M
98	93	Pristimantis	cantitans	American Museum Novitates	1996	C. W. Myers	1	C. W. Myers	American	Male	Venezuela	EBRG 3005	English	Chairman and Curator, Department of Herpetology and Ichthyology, American Museum of Natural History	DD	M
98	93	Pristimantis	cantitans	American Museum Novitates	1996		2	M. A. Donnelly	American	Female	Venezuela	EBRG 3005	English	Research Associate, Department ofHerpetology and Ichthyology, American Museum ofNatural History	DD	M
99	94	Pristimantis	capitonis	Revista de la Academia Colombiana de Ciencias Exactas, Físicas y Naturales	1998	J. D. Lynch	1	J. D. Lynch	American	Male	Colombia	ICN 8124	English	Universidad Nacional de Colombia	EN	M
100	95	Pristimantis	caprifer	Copeia	1977	J. D. Lynch	1	J. D. Lynch	American	Male	Ecuador	KU 131589	English	American Society of Ichthyologists and Herpetologists	LC	M
101	96	Pristimantis	carlosceroni	Herpetotropicos	2013	J. H. Valencia	1	J. H. Valencia	Ecuadorian	Male	Ecuador	FHGO 6676	Spanish	Fundación Herpetológica Gustavo Orcés	NE	M
101	96	Pristimantis	carlosceroni	Herpetotropicos	2013		2	P. Bejarano-Muñoz	Ecuadorian	Female	Ecuador	FHGO 6676	Spanish	Universidad Central del Ecuador	NE	M
101	96	Pristimantis	carlosceroni	Herpetotropicos	2013		3	M. H. Yanez-Muñoz	Ecuadorian	Male	Ecuador	FHGO 6676	Spanish	Museo Ecuatoriano de Ciencias Naturales; Pontificia Universidad Católica del Ecuador	NE	M
102	97	Pristimantis	carlossanchezi	Zootaxa	2007	S. Arroyo	1	S. Arroyo	Colombian	Female	Colombia	ICN 33502	English	Universidad Nacional de Colombia; Universidad Industrial de Santander	EN	M
103	98	Pristimantis	carmelitae	Miscellaneous Publications. Museum of Zoology, University of Michigan	1922	A. G. Ruthven	1	A. G. Ruthven	American	Male	Colombia	UMMZ 54528	English	University of Michigan	English	M
107	102	Pristimantis	carranguerorum	Revista de la Academia Colombiana de Ciencias Exactas, Físicas y Naturales	1994	J. D. Lynch	1	J. D. Lynch	American	Male	Colombia	ICN 5345	English	University of Nebraska	DD	M
105	100	Pristimantis	carvalhoi	Memórias do Instituto Oswaldo Cruz	1952	Bertha Lutz	1	B. Lutz	Brazilian	Female	Brazil	MNRJ according to	Portuguese	Museu Nacional	LC	M
105	100	Pristimantis	carvalhoi	Memórias do Instituto Oswaldo Cruz	1952		2	G. R. Kloss		Female	Brazil	MNRJ according to	Portuguese	Museu Nacional	LC	M
106		Pristimantis	carylae	Zootaxa	2021	Mauricio Rivera-Correa	1	M. Rivera-Correa	Colombian	Male	Colombia	ARUQ 818	English	Grupo Herpetológico de Antioquia (GHA), Instituto de Biología, Universidad de Antioquia; Semillero de Investigación en Biodiversidad de Anfibios (BIO), Seccional Oriente, Universidad de Antioquia	NE	MP
106		Pristimantis	carylae	Zootaxa	2021		2	G. A. González-Durán	Colombian	Male	Colombia	ARUQ 818	English	Wildlife Conservation Society (WCS)	NE	MP
106		Pristimantis	carylae	Zootaxa	2021		3	A. M. Saldarriaga-Gómez	Colombian	Female	Colombia	ARUQ 818	English	Grupo de Biodiversidad y Conservación Genética, Instituto de Genética, Universidad Nacional de Colombia	NE	MP
106		Pristimantis	carylae	Zootaxa	2021		4	S. Duarte-Marín	Colombian	Male	Colombia	ARUQ 818	English	Evolución, Ecología y Conservación (EECO), Programa de Biología, Facultad de Ciencias Básicas y Tecnologías, Universidad del Quindío	NE	MP
107	101	Pristimantis	caryophyllaceus	Proceedings of the New England Zoölogical Club	1928	Thomas Barbour	1	T. Barbour	American	Male	Panama	MCZ 13039	English	Harvard Museum of Comparative Zoology	NT	M
108	102	Pristimantis	cedros	Neotropical Biodiversity	2015	Carl R. Hutter	1	C. R. Hutter	American	Male	Ecuador	MZUTI 1713	English	University of Kansas	EN	MP
108	102	Pristimantis	cedros	Neotropical Biodiversity	2015		2	J. M. Guayasamin	Ecuadorian	Male	Ecuador	MZUTI 1713	English	Universidad Tecnológica Indoamérica	EN	MP
109	103	Pristimantis	celator	Occasional Papers of the Museum of Natural History, University of Kansas	1976	John Lynch	1	J. D. Lynch	American	Male	Ecuador	KU 131573	English	The University of Kansas	NT	M
110	104	Pristimantis	cerasinus	Journal of the Academy of Natural Sciences of Philadelphia	1875	Edward Drinker Cope	1	E. D. Cope	American	Male	Costa Rica	USNM 32572	English	Academy of Natural Sciences of Philadelphia	LC	M
111	105	Pristimantis	ceuthospilus	Occasional Papers of the Museum of Natural History, University of Kansas	1993	William Duellman	1	W. E. Duellman	American	Male	Peru	KU 219775	English	Division of Herpetology, Museum of Natural History, and Department of Systematics and Ecology, The University of Kansas	VU	M
111	105	Pristimantis	ceuthospilus	Occasional Papers of the Museum of Natural History, University of Kansas	1993		2	E. R. Wild	American	Male	Peru	KU 219775	English	Division of Herpetology, Museum of Natural History, and Department of Systematics and Ecology, The University of Kansas	VU	M
112	106	Pristimantis	chalceus	Monatsberichte der Königlichen Preussische Akademie des Wissenschaften zu Berlin	1873	Wilhelm Karl Hartwich Peters	1	W. C. H. Peters	American	Male	Colombia	NO DATA	German	Königlichen Preussische Akademie des Wissenschaften zu Berlin	LC	M
113	107	Pristimantis	charlottevillensis	Herpetological Natural History	1995	Hinrich Kaiser	1	H. Kaiser	American	Male	Tobago	KU 222409	English	Universität Würzburg	LC	M
113	107	Pristimantis	charlottevillensis	Herpetological Natural History	1995		2	C. M. Dwyer		Female	Tobago	KU 222409	English	Universität Würzburg	LC	M
113	107	Pristimantis	charlottevillensis	Herpetological Natural History	1995		3	W. Feichtinger	German	Male	Tobago	KU 222409	English	Universität Würzburg	LC	M
113	107	Pristimantis	charlottevillensis	Herpetological Natural History	1995		4	M. Schmid	German	Male	Tobago	KU 222409	English	Universität Würzburg	LC	M
114	108	Pristimantis	chiastonotus	Proceedings of the Biological Society of Washington	1977	John Lynch	1	J. D. Lynch	American	Male	Surinam	RMNH 17614	English	No se menciona, es en una serie de publicaciones	LC	M
114	108	Pristimantis	chiastonotus	Proceedings of the Biological Society of Washington	1977		2	M. S. Hoogmoed	Dutch	Male	Surinam	RMNH 17614	English	No se menciona, es en una serie de publicaciones	LC	M
115	109	Pristimantis	chimu	Bulletin of the Museum of Comparative Zoology	2007	Edgar Lehr	1	E. Lehr	German	Male	Peru	MCZ 136071	English	Staatliche Naturhistorische Sammlungen Dresden, Museum fu¨ r Tierkunde	DD	M
116	110	Pristimantis	chloronotus	Journal of Herpetology	1969	John Lynch	1	J. D. Lynch	American	Male	Ecuador	KU 117519	English	University of Kansas	LC	M
117	111	Pristimantis	chocoensis	Revista Mexicana de Biodiversidad	2020	Carolina Reyes-Puig	1	C. Reyes-Puig	Ecuadorian	Female	Ecuador	Holotype:DHMECN 9529	Spanish	Instituto Nacional de Biodiversidad (INABIO); Universidad San Francisco de Quito (iBOTROP)	NE	MP
117	111	Pristimantis	chocoensis	Revista Mexicana de Biodiversidad	2020		2	M. H. Yanez-Muñoz	Ecuadorian	Male	Ecuador	Holotype:DHMECN 9529	Spanish	Instituto Nacional de Biodiversidad (INABIO)	NE	MP
117	111	Pristimantis	chocoensis	Revista Mexicana de Biodiversidad	2020		3	J. A. Ortega	Ecuadorian	Female	Ecuador	Holotype:DHMECN 9529	Spanish	Pontificia Universidad Católica del Ecuador	NE	MP
117	111	Pristimantis	chocoensis	Revista Mexicana de Biodiversidad	2020		4	S. R. Ron	Ecuadorian	Male	Ecuador	Holotype:DHMECN 9529	Spanish	Pontificia Universidad Católica del Ecuador	NE	MP
118		Pristimantis	chocolatebari	Zootaxa	2021	Mauricio Rivera-Correa	1	M. Rivera-Correa	Colombian	Male	Colombia	MHUA-A 12212	English	Grupo Herpetológico de Antioquia (GHA), Instituto de Biología, Universidad de Antioquia; Semillero de Investigación en Biodiversidad de Anfibios (BIO), Seccional Oriente, Universidad de Antioquia	NE	MP
118		Pristimantis	chocolatebari	Zootaxa	2021		2	G. A. González-Durán	Colombian	Male	Colombia	MHUA-A 12212	English	Wildlife Conservation Society (WCS)	NE	MP
118		Pristimantis	chocolatebari	Zootaxa	2021		3	A. M. Saldarriaga-Gómez	Colombian	Female	Colombia	MHUA-A 12212	English	Grupo de Biodiversidad y Conservación Genética, Instituto de Genética, Universidad Nacional de Colombia	NE	MP
118		Pristimantis	chocolatebari	Zootaxa	2021		4	S. Duarte-Marín	Colombian	Male	Colombia	MHUA-A 12212	English	Evolución, Ecología y Conservación (EECO), Programa de Biología, Facultad de Ciencias Básicas y Tecnologías, Universidad del Quindío	NE	MP
119	112	Pristimantis	chomskyi	Zookeys	2019	N. B. Paez	1	N. B. Paez	Ecuadorian	Female	Ecuador	QCAZ 47515	English	Pontificia Universidad Católica del Ecuador; University of British Columbia	NE	MP
119	112	Pristimantis	chomskyi	Zookeys	2019		2	S. R. Ron	Ecuadorian	Male	Ecuador	QCAZ 47515	English	Pontificia Universidad Católica del Ecuador	NE	MP
120	113	Pristimantis	chrysops	Revista de la Academia Colombiana de Ciencias Exactas, Físicas y Naturales	1996	John Lynch	1	J. D. Lynch	American	Male	Colombia	ICN 36900	English	University of Nebraska	CR	M
120	113	Pristimantis	chrysops	Revista de la Academia Colombiana de Ciencias Exactas, Físicas y Naturales	1996		2	P. M. Ruiz-Carranza	Colombian	Male	Colombia	ICN 36900	English		CR	M
121	114	Pristimantis	churuwai	Neotropical Biodiversity	2017	J. Brito-Molina	1	J. Brito-Molina	Ecuadorian	Male	Ecuador	DHMECN 12243	Spanish	Museo Ecuatoriano de Ciencias Naturales del Instituto Nacional de Biodiversidad; Escuela Politecnica Nacional	EN	M
121	114	Pristimantis	churuwai	Neotropical Biodiversity	2017		2	D. Batallas	Ecuadorian	Male	Ecuador	DHMECN 12243	Spanish	Museo Ecuatoriano de Ciencias Naturales del Instituto Nacional de Biodiversidad	EN	M
121	114	Pristimantis	churuwai	Neotropical Biodiversity	2017		3	M. H. Yanez-Muñoz	Ecuadorian	Male	Ecuador	DHMECN 12243	Spanish	Museo Ecuatoriano de Ciencias Naturales del Instituto Nacional de Biodiversidad	EN	M
122	115	Pristimantis	cisnerosi	Revista Mexicana de Biodiversidad	2020	Carolina Reyes-Puig	1	C. Reyes-Puig	Ecuadorian	Female	Ecuador	DHMECN 6683	Spanish	Instituto Nacional de Biodiversidad (INABIO); Universidad San Francisco de Quito (iBOTROP)	EN	MP
122	115	Pristimantis	cisnerosi	Revista Mexicana de Biodiversidad	2020		2	M. H. Yanez-Muñoz	Ecuadorian	Male	Ecuador	DHMECN 6683	Spanish	Instituto Nacional de Biodiversidad (INABIO)	EN	MP
122	115	Pristimantis	cisnerosi	Revista Mexicana de Biodiversidad	2020		3	J. A. Ortega	Ecuadorian	Female	Ecuador	DHMECN 6683	Spanish	Pontificia Universidad Católica del Ecuador	EN	MP
122	115	Pristimantis	cisnerosi	Revista Mexicana de Biodiversidad	2020		4	S. R. Ron	Ecuadorian	Male	Ecuador	DHMECN 6683	Spanish	Pontificia Universidad Católica del Ecuador	EN	MP
123	116	Pristimantis	citriogaster	Revista Española de Herpetología	1992	William Edward Duellman	1	W. E. Duellman	American	Male	Peru	KU 212277	English	The University of Kansas	DD	M
124	117	Pristimantis	colodactylus	Miscellaneous Publication. Museum of Natural History, University of Kansas	1979	John Lynch	1	J. D. Lynch	American	Male	Ecuador	KU 142151	English	The University of Nebraska; The University of Kansas	LC	M
125	118	Pristimantis	colomai	Special Publication. Natural History Museum, University of Kansas	1997	John Lynch	1	J. D. Lynch	American	Male	Ecuador	QCAZ 1289	English	University of Nebraska; University of Kansas	VU	M
125	118	Pristimantis	colomai	Special Publication. Natural History Museum, University of Kansas	1997		2	W. E. Duellman	American	Male	Ecuador	QCAZ 1289	English	University of Kansas	VU	M
126	119	Pristimantis	colonensis	Zootaxa	2007	Jonh Jairo Mueses-Cisneros	1	J. J. Mueses-Cisneros	Colombian	Male	Colombia	ICN 49805	English	Laboratorio de Anfibios, Instituto de Ciencias Naturales, Universidad Nacional de Colombia	DD	M
127	120	Pristimantis	colostichos	Occasional Papers of the Museum of Zoology, University of Michigan	1982	Enrique La Marca	1	E. La Marca	Venezuelan	Male	Venezuela	UMMZ 173044	English	University of Colorado	VU	M
127	120	Pristimantis	colostichos	Occasional Papers of the Museum of Zoology, University of Michigan	1982		2	H. M. Smith	American	Male	Venezuela	UMMZ 173044	English	University of Colorado	VU	M
128	121	Pristimantis	condor	Miscellaneous Publication. Museum of Natural History, University of Kansas	1980	John Lynch	1	J. D. Lynch	American	Male	Ecuador	KU 146992	English	The University of Nebraska; The University of Kansas	LC	M
128	121	Pristimantis	condor	Miscellaneous Publication. Museum of Natural History, University of Kansas	1980		2	W. E. Duellman	American	Male	Ecuador	KU 146992	English	Museum of Natural History; The University of Kansas	LC	M
129	122	Pristimantis	conservatio	Zootaxa	2013	C. L. Barrio-Amoros	1	C. L. Barrio-Amoros	Spanish	Male	Venezuela	CVULA 7174	English	Fundación AndígenA	DD	MP
129	122	Pristimantis	conservatio	Zootaxa	2013		2	M. P. Heinicke	American	Male	Venezuela	CVULA 7174	English	The Pennsylvania State University;	DD	MP
129	122	Pristimantis	conservatio	Zootaxa	2013		3	S. B. Hedges	American	Male	Venezuela	CVULA 7174	English	The Pennsylvania State University	DD	MP
130	123	Pristimantis	conspicillatus	Archiv für Naturgeschichte	1858	Albert Karl Ludwig Gotthilf Günther	1	A. C. L. G. Gunther	German	Male	Ecuador	BMNH 1947.2.16.20	German	National History Museum of London	LC	M
131	124	Pristimantis	cordovae	Copeia	2007	Edgar Lehr	1	E. Lehr	German	Male	Peru	MUSM 21990	English	No se menciona en la publicación	EN	M
131	124	Pristimantis	cordovae	Copeia	2007		2	W. E. Duellman	American	Male	Peru	MUSM 21990	English	No se menciona en la publicación	EN	M
132	125	Pristimantis	corniger	Revista de la Academia Colombiana de Ciencias Exactas, Físicas y Naturales	2003	John Lynch	1	J. D. Lynch	American	Male	Colombia	ICN 22867	English	Laboratorio de Anfibios, Instituto de Ciencias Naturales, Universidad Nacional de Colombia	DD	M
132	125	Pristimantis	corniger	Revista de la Academia Colombiana de Ciencias Exactas, Físicas y Naturales	2003		2	A. M. Suarez-Mayorga	Colombian	Female	Colombia	ICN 22867	English	Laboratorio de Anfibios, Instituto de Ciencias Naturales, Universidad Nacional de Colombia	DD	M
133	126	Pristimantis	coronatus	Salamandra	2007	Edgar Lehr	1	E. Lehr	German	Male	Peru	MUSM 24508	English	Illinois Wesleyan University	DD	M
133	126	Pristimantis	coronatus	Salamandra	2007		2	W. E. Duellman	American	Male	Peru	MUSM 24508	English	No se encuentra la publicación	DD	M
134	127	Pristimantis	corrugatus	Zootaxa	2006	William Edward Duellman	1	W. E. Duellman	American	Male	Peru	MUSM 28063	English	University of Kansas	LC	M
134	127	Pristimantis	corrugatus	Zootaxa	2006		2	E. Lehr	German	Male	Peru	MUSM 28063	English	Museum für Tierkunde	LC	M
134	127	Pristimantis	corrugatus	Zootaxa	2006		3	P. J. Venegas	Peruvian	Male	Peru	MUSM 28063	English	Asociacion Cracidae Peru	LC	M
135	128	Pristimantis	cosnipatae	Proceedings of the Biological Society of Washington	1978	William Edward Duellman	1	W. E. Duellman	American	Male	Peru	KU 162298	English	The University of Kansas	CR	M
136	129	Pristimantis	cremnobates	Miscellaneous Publication. Museum of Natural History, University of Kansas	1980	John Lynch	1	J. D. Lynch	American	Male	Ecuador	KU 166036	English	The University of Nebraska; The University of Kansas	EN	M
136	129	Pristimantis	cremnobates	Miscellaneous Publication. Museum of Natural History, University of Kansas	1980		2	W. E. Duellman	American	Male	Ecuador	KU 166036	English	Museum of Natural History; The University of Kansas	EN	M
137	130	Pristimantis	crenunguis	Occasional Papers of the Museum of Natural History, University of Kansas	1976	John Lynch	1	J. D. Lynch	American	Male	Ecuador	KU 120126	English	The University of Kansas	EN	M
138	131	Pristimantis	cristinae	Occasional Papers of the Museum of Zoology, University of Michigan	1985	John Lynch	1	J. D. Lynch	American	Male	Colombia	KU 168558	English	School of Life Sciences, The University of Nebraska, Lincoln	EN	M
138	131	Pristimantis	cristinae	Occasional Papers of the Museum of Zoology, University of Michigan	1985		2	P. M. Ruiz-Carranza	Colombian	Male	Colombia	KU 168558	English	Instituto de Ciencias Naturales, Universidad Nacional de Colombia	EN	M
139	132	Pristimantis	croceoinguinis	Journal of Herpetology	1968	John Lynch	1	J. D. Lynch	American	Male	Ecuador	KU 110789	English	University of Kansas	LC	M
140	133	Pristimantis	crucifer	The Annals and magazine of natural history; zoology, botany, and geology	1899	George Albert Boulenger	1	G. A. Boulenger	Belgian-British	Male	Ecuador	BMNH 1947.2.16.91	English	The British Museum of Natural History	VU	M
141	134	Pristimantis	cruciocularis	Herpetological Monographs	2006	Edgar Lehr	1	E. Lehr	German	Male	Peru	MUSM 18685	English	Museum für Tierkunde	LC	M
141	134	Pristimantis	cruciocularis	Herpetological Monographs	2006		2	M. Lundberg	German	Male	Peru	MUSM 18685	English	Museum für Tierkunde	LC	M
141	134	Pristimantis	cruciocularis	Herpetological Monographs	2006		3	C. Aguilar	Peruvian	Male	Peru	MUSM 18685	English	Universidad Nacional Mayor de San Marcos	LC	M
141	134	Pristimantis	cruciocularis	Herpetological Monographs	2006		4	R. von May	American	Male	Peru	MUSM 18685	English	Florida International University	LC	M
142	135	Pristimantis	cruentus	Monatsberichte der Königlichen Preussische Akademie des Wissenschaften zu Berlin	1873	Wilhelm Karl Hartwich Peters	1	W. C. H. Peters	American	Male	Panama	ZMB 7811	German	Königlichen Preussische Akademie des Wissenschaften zu Berlin	LC	M
143	136	Pristimantis	cryophilius	Miscellaneous Publication. Museum of Natural History, University of Kansas	1979	John Lynch	1	J. D. Lynch	American	Male	Ecuador	USNM 199993	English	The University of Nebraska; The University of Kansas	EN	M
144	137	Pristimantis	cryptomelas	Miscellaneous Publication. Museum of Natural History, University of Kansas	1979	John Lynch	1	J. D. Lynch	American	Male	Ecuador	USNM 199994	English	The University of Nebraska; The University of Kansas	NT	M
145		Pristimantis	cryptopictus	Revista Latinoamericana de Herpetología	2022	Eliza Patiño-Ocampo	1	E. Patiño-Ocampo	Colombian	Female	Colombia	MHUA-A 12478	Spanish	Semillero de Investigación en Biodiversidad de Anfibios (BIO), Seccional Oriente, Universidad de Antioquia	NE	MP
145		Pristimantis	cryptopictus	Revista Latinoamericana de Herpetología	2022		2	S. Duarte-Marín	Colombian	Male	Colombia	MHUA-A 12478	Spanish	Grupo Evolución, Ecología y Conservación (EECO), Programa de Biología, Facultad de Ciencias Básicas y Tecnologías, Universidad del Quindío	NE	MP
145		Pristimantis	cryptopictus	Revista Latinoamericana de Herpetología	2022		3	M. Rivera-Correa	Colombian	Male	Colombia	MHUA-A 12478	Spanish	Semillero de Investigación en Biodiversidad de Anfibios (BIO), Seccional Oriente, Universidad de Antioquia; Grupo Herpetológico de Antioquia (GHA), Instituto de Biología, Universidad de Antioquia; Laboratorio de Anfibios, Instituto de Ciencias Naturales, Universidad Nacional de Colombia	NE	MP
146	138	Pristimantis	cuentasi	Revista de la Academia Colombiana de Ciencias Exactas, Físicas y Naturales	2003	John Lynch	1	J. D. Lynch	American	Male	Colombia	ICN 46187	English	Universidad Nacional de Colombia	DD	M
147	139	Pristimantis	culatensis	Herpetotropicos	2007	Enrique La Marca	1	E. La Marca	Venezuelan	Male	Venezuela	ULABG912	Spanish	Universidad de Los Andes	DD	M
148	140	Pristimantis	cuneirostris	Scientific Papers. Natural History Museum, University of Kansas	1999	William Edward Duellman	1	W. E. Duellman	American	Male	Peru	LSUMZ 39369	English	The University of Kansas	DD	M
148	140	Pristimantis	cuneirostris	Scientific Papers. Natural History Museum, University of Kansas	1999		2	J. B. Pramuk	American	Female	Peru	LSUMZ 39369	English	The University of Kansas	DD	M
149	141	Pristimantis	curtipes	Catalogue of the Batrachia Salientia s. Ecaudata in the collection of the British Museum. 2d ed.,	1882	George Albert Boulenger	1	G. A. Boulenger	Belgian-British	Male	Ecuador	NO DATA	English	The British Museum of Natural History	LC	M
150	142	Pristimantis	danae	Proceedings of the Biological Society of Washington	1978	William Edward Duellman	1	W. E. Duellman	American	Male	Peru	KU 162307	English	The University of Kansas	LC	M
151		Pristimantis	daquilemai	Zootaxa	2021	David Brito-Zapata	1	D. Brito-Zapata	Ecuadorian	Male	Ecuador	ZSFQ 1206	English	Universidad San Francisco de Quito USFQ, Instituto iBIOTROP, Museo de Zoología & Laboratorio de Zoología Terrestre	NE	M
151		Pristimantis	daquilemai	Zootaxa	2021		2	C. Reyes-Puig	Ecuadorian	Female	Ecuador	ZSFQ 1206	English	Universidad San Francisco de Quito USFQ, Instituto iBIOTROP, Museo de Zoología & Laboratorio de Zoología Terrestre	NE	M
151		Pristimantis	daquilemai	Zootaxa	2021		3	D. F. Cisneros-Heredia	Ecuadorian	Male	Ecuador	ZSFQ 1206	English	Universidad San Francisco de Quito USFQ, Instituto iBIOTROP, Museo de Zoología & Laboratorio de Zoología Terrestre	NE	M
151		Pristimantis	daquilemai	Zootaxa	2021		4	D. Zumel	Spanish	Male	Ecuador	ZSFQ 1206	English	Real Jardín Botánico (RJB-CSIC)	NE	M
151		Pristimantis	daquilemai	Zootaxa	2021		5	S. R. Ron	Ecuadorian	Male	Ecuador	ZSFQ 1206	English	Museo de Zoología, Escuela de Biología, Pontificia Universidad Católica del Ecuador	NE	M
152	143	Pristimantis	degener	Special Publication. Natural History Museum, University of Kansas	1997	John Lynch	1	J. D. Lynch	American	Male	Ecuador	QCAZ 1297	English	University of Nebraska; University of Kansas	EN	M
152	143	Pristimantis	degener	Special Publication. Natural History Museum, University of Kansas	1997		2	W. E. Duellman	American	Male	Ecuador	QCAZ 1297	English	University of Kansas	EN	M
153	144	Pristimantis	deinops	Revista de la Academia Colombiana de Ciencias Exactas, Físicas y Naturales	1996	John Lynch	1	J. D. Lynch	American	Male	Colombia	ICN 36917	English	University of Nebraska	CR	M
154	145	Pristimantis	delicatus	Occasional Papers of the Museum of Zoology, University of Michigan	1917	Alexander G. Ruthven	1	A. G. Ruthven	American	Male	Colombia	UMMZ 50159	English	University of Michigan	EN	M
155	146	Pristimantis	delius	University of Kansas Science Bulletin	1995	William Edward Duellman	1	W. E. Duellman	American	Male	Peru	URP (W.E. Duellman 59957)	English	The University of Kansas	DD	M
155	146	Pristimantis	delius	University of Kansas Science Bulletin	1995		2	J. R. Mendelson, III	American	Male	Peru	URP (W.E. Duellman 59957)	English	The University of Kansas	DD	M
156	147	Pristimantis	dendrobatoides	Zootaxa	2007	D. Bruce Means	1	D. B. Means	American	Male	Guyana	USNM563662	English	Coastal Plains Institute and Land Conservancy	LC	M
156	147	Pristimantis	dendrobatoides	Zootaxa	2007		2	J. M. Savage	American	Male	Guyana	USNM563662	English	San Diego State University	LC	M
157	148	Pristimantis	devillei	Bulletin de la Société Zoologique de France	1880	George Albert Boulenger	1	G. A. Boulenger	Belgian-British	Male	Ecuador	IRSNB 1009	French	The British Museum of Natural History	EN	M
158	149	Pristimantis	deyi	Zootaxa	2013	Edgar Lehr	1	E. Lehr	German	Male	Peru	MUSM 8968	English	Illinois Wesleyan University	LC	M
158	149	Pristimantis	deyi	Zootaxa	2013		2	C. Gregory	American	Female	Peru	MUSM 8968	English	Illinois Wesleyan University	LC	M
158	149	Pristimantis	deyi	Zootaxa	2013		3	A. Catenazzi	American	Male	Peru	MUSM 8968	English	Southern Illinois University	LC	M
159	150	Pristimantis	diadematus	Vertebrados del Viaje al Pacífico Verificado de 1862 a 1865 por una Comisión de Naturalistas Enviada por el Gobierno Español. Batracios	1875	M. Jimenez de la Espada	1	M. Jimenez de la Espada	Spanish	Male	Peru	MNCN specimen figured in plate 3, fig 3 of the original paper	Spanish	Comisión científica del Pacífico, Gobierno de Su Majestad Católica Isabel II de España	LC	M
160	151	Pristimantis	diaphonus	Caldasia	1986	John Lynch	1	J. D. Lynch	American	Male	Colombia	KU 168852	English	University of Nebraska	CR	M
161	152	Pristimantis	diogenes	Revista de la Academia Colombiana de Ciencias Exactas, Físicas y Naturales	1996	John Lynch	1	J. D. Lynch	American	Male	Colombia	ICN 32705	English	University of Nebraska	CR	M
161	152	Pristimantis	diogenes	Revista de la Academia Colombiana de Ciencias Exactas, Físicas y Naturales	1996		2	P. M. Ruiz-Carranza	Colombian	Male	Colombia	ICN 32705	English		CR	M
162	153	Pristimantis	dissimulatus	Special Publication. Natural History Museum, University of Kansas	1997	John Lynch	1	J. D. Lynch	American	Male	Ecuador	QCAZ 1289	English	University of Nebraska; University of Kansas	EN	M
162	153	Pristimantis	dissimulatus	Special Publication. Natural History Museum, University of Kansas	1997		2	W. E. Duellman	American	Male	Ecuador	QCAZ 1289	English	University of Kansas	EN	M
163	154	Pristimantis	divnae	Journal of Herpetology	2009	Edgar Lehr	1	E. Lehr	German	Male	Peru	MUSM 19990	English	Museum für Tierkunde	LC	M
163	154	Pristimantis	divnae	Journal of Herpetology	2009		2	R. von May	American	Male	Peru	MUSM 19990	English	Florida International University	LC	M
164	155	Pristimantis	dorado	Amphibia-Reptilia	2016	Mauricio Rivera-Correa	1	M. Rivera-Correa	Colombian	Male	Colombia	MHUA-A 7313	English	Universidad de Antioquia	EN	MP
164	155	Pristimantis	dorado	Amphibia-Reptilia	2016		2	F. Lamadrid-Feris	Colombian	Female	Colombia	MHUA-A 7313	English	Universidad del Atlántico	EN	MP
164	155	Pristimantis	dorado	Amphibia-Reptilia	2016		3	A. J. Crawford	American	Male	Colombia	MHUA-A 7313	English	Universidad de los Andes; Smithsonian Tropical Research Institute	EN	MP
165	156	Pristimantis	dorsopictus	Caribbean Journal of Science	1988	Juan Arturo Rivero Quintero	1	J. A. Rivero	Puerto Rican	Male	Colombia	MHNCSJ 1530	Spanish	No se encuentra la publicación	VU	M
165	156	Pristimantis	dorsopictus	Caribbean Journal of Science	1988		2	M. A. Serna	Colombian	Male	Colombia	MHNCSJ 1530	Spanish	No se encuentra la publicación	VU	M
166	157	Pristimantis	duellmani	Proceedings of the Biological Society of Washington	1980	John Lynch	1	J. D. Lynch	American	Male	Ecuador	KU 179325	English	School of Life Sciences, The University of Nebraska, Lincoln	VU	M
167	158	Pristimantis	duende	Journal of Herpetology	2001	John Lynch	1	J. D. Lynch	American	Male	Colombia	ICN 43892	English	Instituto de Ciencias Naturales, Universidad Nacional de Colombia	DD	M
168	159	Pristimantis	dundeei	Proceedings of the Biological Society of Washington	1999	W. Ronald Heyer	1	W. R. Heyer	American	Male	Brazil	MZUSP 79834	English	National History Museum of Natural History, Smithsonian Institution	DD	M
168	159	Pristimantis	dundeei	Proceedings of the Biological Society of Washington	1999		2	A. M. Muñoz		Female	Brazil	MZUSP 79834	English	New Mexico State University	DD	M
169	160	Pristimantis	ecuadorensis	PLoS One	2017	Juan Manuel Guayasamin	1	J. M. Guayasamin	Ecuadorian	Male	Ecuador	CJ 4084	English	Universidad San Francisco de Quito USFQ; Universidad Tecnologica Indoamerica	NE	MP
169	160	Pristimantis	ecuadorensis	PLoS One	2017		2	C. R. Hutter	American	Male	Ecuador	CJ 4084	English	University of Kansas	NE	MP
169	160	Pristimantis	ecuadorensis	PLoS One	2017		3	E. E. Tapia	Ecuadorian	Male	Ecuador	CJ 4084	English	Fundacion Otonga	NE	MP
169	160	Pristimantis	ecuadorensis	PLoS One	2017		4	J. Culebras	Ecuadorian	Male	Ecuador	CJ 4084	English	Universidad Tecnologica Indoamerica	NE	MP
169	160	Pristimantis	ecuadorensis	PLoS One	2017		5	N. Peñafiel	Ecuadorian	Male	Ecuador	CJ 4084	English	Universidad Tecnologica Indoamerica	NE	MP
169	160	Pristimantis	ecuadorensis	PLoS One	2017		6	R. A. Pyron	American	Male	Ecuador	CJ 4084	English	The George Washington University	NE	MP
169	160	Pristimantis	ecuadorensis	PLoS One	2017		7	C. Morochz	Ecuadorian	Male	Ecuador	CJ 4084	English	Reserva de Biodiversidad Mashpi	NE	MP
169	160	Pristimantis	ecuadorensis	PLoS One	2017		8	W. C. Funk	American	Male	Ecuador	CJ 4084	English	Colorado State University	NE	MP
169	160	Pristimantis	ecuadorensis	PLoS One	2017		9	A. F. Arteaga-Navarro	Venezuelan	Male	Ecuador	CJ 4084	English	Tropical Herping	NE	MP
170	161	Pristimantis	educatoris	Journal of Herpetology	2010	Mason J. Ryan	1	M. J. Ryan	American	Male	Panama	USNM 572336	English	University of New Mexico	NE	M
170	161	Pristimantis	educatoris	Journal of Herpetology	2010		2	K. R. Lips	American	Female	Panama	USNM 572336	English	University of Maryland	NE	M
170	161	Pristimantis	educatoris	Journal of Herpetology	2010		3	J. T. Giermakowski		Male	Panama	USNM 572336	English	University of New Mexico	NE	M
171	162	Pristimantis	elegans	Monatsberichte der Königlichen Preussische Akademie des Wissenschaften zu Berlin	1863	Wilhelm Karl Hartwich Peters	1	W. C. H. Peters	American	Male	Colombia	ZMB 4914	German	Königlichen Preussische Akademie des Wissenschaften zu Berlin	VU	M
172	163	Pristimantis	enigmaticus	PLoS One	2015	H. Mauricio Ortega-Andrade	1	H. M. Ortega-Andrade	Ecuadorian	Male	Ecuador	QCAZ 40935	English	Instituto de Ecología A.C.; Museo Ecuatoriano de Ciencias Naturales; Fundación EcoCiencia	LC	MP
172	163	Pristimantis	enigmaticus	PLoS One	2015		2	O. R. Rojas-Soto	Mexican	Male	Ecuador	QCAZ 40935	English	Instituto de Ecología A.C.	LC	MP
172	163	Pristimantis	enigmaticus	PLoS One	2015		3	J. H. Valencia	Ecuadorian	Male	Ecuador	QCAZ 40935	English	Fundación Herpetológica Gustavo Orcés	LC	MP
172	163	Pristimantis	enigmaticus	PLoS One	2015		4	A. Espinosa de los Monteros	Mexican	Male	Ecuador	QCAZ 40935	English	Instituto de Ecología A.C.	LC	MP
172	163	Pristimantis	enigmaticus	PLoS One	2015		5	J. J. Morrone	Argentina-Mexican	Male	Ecuador	QCAZ 40935	English	Universidad Nacional Autónoma de México (UNAM)	LC	MP
172	163	Pristimantis	enigmaticus	PLoS One	2015		6	S. R. Ron	Ecuadorian	Male	Ecuador	QCAZ 40935	English	Pontificia Universidad Católica del Ecuador	LC	MP
172	163	Pristimantis	enigmaticus	PLoS One	2015		7	D. C. Cannatella	American	Male	Ecuador	QCAZ 40935	English	The University of Texas	LC	MP
173	164	Pristimantis	epacrus	Revista de la Academia Colombiana de Ciencias Exactas, Físicas y Naturales	2000	John Lynch	1	J. D. Lynch	American	Male	Colombia	ICN 24115	Spanish	Universidad Nacional de Colombia	DD	M
173	164	Pristimantis	epacrus	Revista de la Academia Colombiana de Ciencias Exactas, Físicas y Naturales	2000		2	A. M. Suarez-Mayorga	Colombian	Female	Colombia	ICN 24115	Spanish	Universidad Nacional de Colombia	DD	M
174	165	Pristimantis	eremitus	Breviora	1980	John Lynch	1	J. D. Lynch	American	Male	Ecuador	MCZ 92103	English	The University of Nebraska	VU	M
175	166	Pristimantis	eriphus	Miscellaneous Publication. Museum of Natural History, University of Kansas	1980	John Lynch	1	J. D. Lynch	American	Male	Ecuador	KU 166031	English	The University of Nebraska; The University of Kansas	VU	M
175	166	Pristimantis	eriphus	Miscellaneous Publication. Museum of Natural History, University of Kansas	1980		2	W. E. Duellman	American	Male	Ecuador	KU 166031	English	Museum of Natural History; The University of Kansas	VU	M
176	167	Pristimantis	ernesti	Herpetologica	1987	Glenn Flores	1	G. Flores	American	Male	Ecuador	MCZ 104089	English	Museum of Comparative Zoology, Harvard University	VU	M
177	168	Pristimantis	erythroinguinis	Zootaxa	2018	Alessandro Catenazzi	1	A. Catenazzi	American	Male	Peru	CORBIDI 16778	English	Southern Illinois University; Centro de Ornitología y Biodiversidad, Lima, Perú	NE	MP
177	168	Pristimantis	erythroinguinis	Zootaxa	2018		2	E. Lehr	German	Male	Peru	CORBIDI 16778	English	Illinois Wesleyan University, Department of Biology	NE	MP
178	169	Pristimantis	erythropleura	The Annals and magazine of natural history; zoology, botany, and geology	1896	George Albert Boulenger	1	G. A. Boulenger	Belgian-British	Male	Colombia	BMNH 1947.2.16.95	English	The British Museum of Natural History	LC	M
179	170	Pristimantis	erythros	ZooKeys	2018	J. C. Sanchez-Nivicela	1	J. C. Sánchez-Nivicela	Ecuadorian	Male	Ecuador	DHMECN 12103	English	Universidad del Azuay; Instituto Nacional de Biodiversidad INABIO	NE	M
179	170	Pristimantis	erythros	ZooKeys	2018		2	E. Celi-Piedra	Ecuadorian	Male	Ecuador	DHMECN 12103	English	Universidad del Azuay	NE	M
179	170	Pristimantis	erythros	ZooKeys	2018		3	V. Posse-Sarmiento	Ecuadorian	Female	Ecuador	DHMECN 12103	English	Universidad del Azuay	NE	M
179	170	Pristimantis	erythros	ZooKeys	2018		4	V. L. Urgiles	Ecuadorian	Female	Ecuador	DHMECN 12103	English	Universidad del Azuay; Instituto Nacional de Biodiversidad INABIO; University of Central Florida	NE	M
179	170	Pristimantis	erythros	ZooKeys	2018		5	M. H. Yanez-Muñoz	Ecuadorian	Male	Ecuador	DHMECN 12103	English	Instituto Nacional de Biodiversidad INABIO; Pontificia Universidad Católica del Ecuador	NE	M
179	170	Pristimantis	erythros	ZooKeys	2018		6	D. F. Cisneros-Heredia	Ecuadorian	Male	Ecuador	DHMECN 12103	English	Instituto Nacional de Biodiversidad INABIO; Universidad San Francisco de Quito USFQ;King’s College London	NE	M
180	171	Pristimantis	esmeraldas	Herpetologica	2004	Juan Manuel Guayasamin	1	J. M. Guayasamin	Ecuadorian	Male	Ecuador	QCAZ 11240	English	University of Kansas	DD	M
181	172	Pristimantis	espedeus	Zootaxa	2013	Antoine Fouquet	1	A. Fouquet	French	Male	French Guiana	IPG R121	English	CNRS Guyane	NE	M
181	172	Pristimantis	espedeus	Zootaxa	2013		2	Q. Martinez	French Guianan	Male	French Guiana	IPG R121	English	CNRS Guyane	NE	M
181	172	Pristimantis	espedeus	Zootaxa	2013		3	E. A. Courtois	French Guianan	Female	French Guiana	IPG R121	English	CNRS Guyane	NE	M
181	172	Pristimantis	espedeus	Zootaxa	2013		4	M. Dewynter		Male	French Guiana	IPG R121	English	Agence Amazonie-Caraïbes	NE	M
181	172	Pristimantis	espedeus	Zootaxa	2013		5	K. Pineau		Male	French Guiana	IPG R121	English	Agence Amazonie-Caraïbes	NE	M
181	172	Pristimantis	espedeus	Zootaxa	2013		6	P. Gaucher	French Guianan	Female	French Guiana	IPG R121	English	CNRS Guyane	NE	M
181	172	Pristimantis	espedeus	Zootaxa	2013		7	M. Blanc	French Guianan	Male	French Guiana	IPG R121	English	Pointe Maripa	NE	M
181	172	Pristimantis	espedeus	Zootaxa	2013		8	C. Marty	French Guianan	Male	French Guiana	IPG R121	English	Impasse Jean Galo	NE	M
181	172	Pristimantis	espedeus	Zootaxa	2013		9	P. J. R. Kok	Belgian	Male	French Guiana	IPG R121	English	Vrije Universiteit Brussel; Royal Belgian Institute of Natural Sciences	NE	M
182	173	Pristimantis	eugeniae	Special Publication. Natural History Museum, University of Kansas	1997	John Lynch	1	J. D. Lynch	American	Male	Ecuador	KU 165899	English	University of Nebraska; University of Kansas	EN	M
182	173	Pristimantis	eugeniae	Special Publication. Natural History Museum, University of Kansas	1997		2	W. E. Duellman	American	Male	Ecuador	KU 165899	English	University of Kansas	EN	M
183	174	Pristimantis	euphronides	Studies on the Fauna of Curaçao and Other Caribbean Islands	1967	Albert Schwartz	1	A. Schwartz	American	Male	Grenada	MCZ 43229	English	No se encuentra la publicación	EN	M
184	175	Pristimantis	eurydactylus	Copeia	1992	S. Blair Hedges	1	S. B. Hedges	American	Male	Peru	ZMH A01819	English		LC	M
184	175	Pristimantis	eurydactylus	Copeia	1992		2	A. Schlüter	German	Male	Peru	ZMH A01819	English		LC	M
185	176	Pristimantis	exoristus	Scientific Papers. Natural History Museum, University of Kansas	1999	William Edward Duellman	1	W. E. Duellman	American	Male	Ecuador	KU 147051	English	The University of Kansas	DD	M
185	176	Pristimantis	exoristus	Scientific Papers. Natural History Museum, University of Kansas	1999		2	J. B. Pramuk	American	Female	Ecuador	KU 147051	English	The University of Kansas	DD	M
186	177	Pristimantis	factiosus	Revista de la Academia Colombiana de Ciencias Exactas, Físicas y Naturales	1998	John Lynch	1	J. D. Lynch	American	Male	Colombia	ICN 40030	English	Instituto de Ciencias Naturales, Universidad Nacional de Colombia	LC	M
186	177	Pristimantis	factiosus	Revista de la Academia Colombiana de Ciencias Exactas, Físicas y Naturales	1998	J. V. Rueda-Almonacid	2	J. V. Rueda-Almonacid	Colombian	Male	Colombia	ICN 40030	English	Instituto de Ciencias Naturales, Universidad Nacional de Colombia	LC	M
187	178	Pristimantis	fallax	Revista de la Academia Colombiana de Ciencias Exactas, Físicas y Naturales	1999	John Lynch	1	J. D. Lynch	American	Male	Colombia	ICN 40030	English	Instituto de Ciencias Naturales, Universidad Nacional de Colombia	VU	M
187	178	Pristimantis	fallax	Revista de la Academia Colombiana de Ciencias Exactas, Físicas y Naturales	1999	J. V. Rueda-Almonacid	2	J. V. Rueda-Almonacid	Colombian	Male	Colombia	ICN 40030	English	Instituto de Ciencias Naturales, Universidad Nacional de Colombia	VU	M
188	179	Pristimantis	farisorum	Herpetotropicos	2013	Jonh Jairo Mueses-Cisneros	1	J. J. Mueses-Cisneros	Colombian	Male	Colombia	PSO-CZ 1975	English	Fundación para la Investigación en Biodiversidad Amazónica FIBA; Grupo de Investigación en Biodiversidad Andino-Amazónica (GIBA)	NT	M
188	179	Pristimantis	farisorum	Herpetotropicos	2013		2	I. V. Perdomo-Castillo	Colombian	Female	Colombia	PSO-CZ 1975	English	Fundación para la Investigación en Biodiversidad Amazónica FIBA; Grupo de Investigación en Biodiversidad Andino-Amazónica (GIBA)	NT	M
188	179	Pristimantis	farisorum	Herpetotropicos	2013		3	B. Cepeda-Quilindo	Colombian	Male	Colombia	PSO-CZ 1975	English	Universidad de Nariño; Universidad Nacional de Colombia	NT	M
189	180	Pristimantis	fasciatus	Revista Española de Herpetología	2008	C. L. Barrio-Amoros	1	C. L. Barrio-Amoros	Spanish	Male	Venezuela	MHNLS 18466	Spanish	Fundación Andígena	EN	M
189	180	Pristimantis	fasciatus	Revista Española de Herpetología	2008		2	F. J. M. Rojas-Runjaic	Venezuelan	Male	Venezuela	MHNLS 18466	Spanish	Museo de Historia Natural La Salle	EN	M
189	180	Pristimantis	fasciatus	Revista Española de Herpetología	2008		3	E. E. Infante-Rivero	Venezuelan	Male	Venezuela	MHNLS 18466	Spanish	Museo de Biología de la Universidad del Zulia, Facultad Experimental de Ciencias, Universidad del Zulia	EN	M
190	181	Pristimantis	fenestratus	Verhandlungen des Zoologisch-Botanischen Vereins in Wien	1864	Franz Steindachner	1	F. Steindachner	Austrian	Male	Brazil	NO DATA	German	Zoologisch-Botanische Gesellschaft in Wien.	LC	M
191	182	Pristimantis	ferwerdai	Zootaxa	2019	A. Amezquita	1	A. Amezquita	Colombian	Male	Colombia	ANDES-A 3879	English	Universidad de los Andes	NE	MP
191	182	Pristimantis	ferwerdai	Zootaxa	2019		2	G. Suarez	Colombian	Male	Colombia	ANDES-A 3879	English	The Hummingbird Conservancy (THC), Fundación Colibrí	NE	MP
191	182	Pristimantis	ferwerdai	Zootaxa	2019		3	P. Palacios-Rodriguez	Colombian	Male	Colombia	ANDES-A 3879	English	Universidad de los Andes	NE	MP
191	182	Pristimantis	ferwerdai	Zootaxa	2019		4	I. Beltran	Colombian	Male	Colombia	ANDES-A 3879	English	Universidad de los Andes	NE	MP
191	182	Pristimantis	ferwerdai	Zootaxa	2019		5	C. Rodriguez Lopez	Colombian	Male	Colombia	ANDES-A 3879	English	Universidad de los Andes	NE	MP
191	182	Pristimantis	ferwerdai	Zootaxa	2019		6	L. S. Barrientos	Colombian	Male	Colombia	ANDES-A 3879	English	Universidad de los Andes	NE	MP
191	182	Pristimantis	ferwerdai	Zootaxa	2019		7	J. M. Daza	Colombian	Male	Colombia	ANDES-A 3879	English	Universidad de Antioquia	NE	MP
191	182	Pristimantis	ferwerdai	Zootaxa	2019		8	L. Mazariegos	Colombian	Male	Colombia	ANDES-A 3879	English	The Hummingbird Conservancy (THC), Fundación Colibrí	NE	MP
192	183	Pristimantis	festae	Bollettino dei musei di zoologia ed anatomia comparata della R. Università di Torino	1904	Mario Giacinto Peracca	1	M. G. Peracca	Italian	Male	Ecuador	NO DATA	Italian	Università di Torino	EN	M
193	184	Pristimantis	fetosus	Revista de la Academia Colombiana de Ciencias Exactas, Físicas y Naturales	1998	John Lynch	1	J. D. Lynch	American	Male	Colombia	ICN 40030	English	Instituto de Ciencias Naturales, Universidad Nacional de Colombia	NT	M
193	184	Pristimantis	fetosus	Revista de la Academia Colombiana de Ciencias Exactas, Físicas y Naturales	1998	Jose Vicente Rueda-Almonacid	2	J. V. Rueda-Almonacid	Colombian	Male	Colombia	ICN 40030	English	Instituto de Ciencias Naturales, Universidad Nacional de Colombia	NT	M
194	185	Pristimantis	flabellidiscus	Herpetotropicos	2007	Enrique La Marca	1	E. La Marca	Venezuelan	Male	Venezuela	ULABG2883	Spanish	Laboratorio de Biogeografía, Escuela de Geografía, Facultad de Ciencias Forestales y Ambientales, Universidad de Los Andes	DD	M
195	186	Pristimantis	floridus	Special Publication. Natural History Museum, University of Kansas	1997	John Lynch	1	J. D. Lynch	American	Male	Ecuador	KU 165899	English	University of Nebraska; University of Kansas	VU	M
195	186	Pristimantis	floridus	Special Publication. Natural History Museum, University of Kansas	1997		2	W. E. Duellman	American	Male	Ecuador	KU 165899	English	University of Kansas	VU	M
196	187	Pristimantis	frater	Verhandlungen des Zoologisch-Botanischen Vereins in Wien	1899	Franz Josef Maria Werner	1	F. Werner	Austrian	Male	Colombia	NHMW 16508	German	Deutsche Zoologische Gesellschaft	LC	M
197		Pristimantis	gagliardi	South American Journal Of Herpetology	2021	H. Mauricio Ortega-Andrade	1	H. M. Ortega-Andrade	Ecuadorian	Male	Peru	MUBI 14700	English	Biogeography and Spatial Ecology Research Group, Universidad Regional Amazónica IKIAM;Instituto Nacional de Biodiversidad, División de Herpetología, Sección Vertebrados	NE	MP
197		Pristimantis	gagliardi	South American Journal Of Herpetology	2021		2	J. L. Deichmann	American	Female	Peru	MUBI 14700	English	Center for Conservation and Sustainability, Smithsonian Conservation Biology Institute, National Zoological Park	NE	MP
197		Pristimantis	gagliardi	South American Journal Of Herpetology	2021		3	J. C. Chaparro	Peruvian	Male	Peru	MUBI 14700	English	Museo de Biodiversidad del Perú;Museo de Historia Natural, Universidad Nacional de San Antonio Abad del Cusco	NE	MP
198	188	Pristimantis	gagliardoi	Zootaxa	2008	Martin R. Bustamante	1	M. R. Bustamante	Ecuadorian	Male	Ecuador	QCAZ 27103	English	Pontificia Universidad Católica del Ecuador	NE	M
198	188	Pristimantis	gagliardoi	Zootaxa	2008		2	J. R. Mendelson, III	American	Male	Ecuador	QCAZ 27103	English	Zoo Atlanta	NE	M
199	189	Pristimantis	gaigeae	Occasional Papers of the Boston Society of Natural History	1931	Emmett Reid Dunn	1	E. R. Dunn	American	Male	Panama	MCZ 10011	English	Haverford College	NE	M
200	190	Pristimantis	galdi	Jornal de Sciências, Mathemáticas, Physicas e Naturaes	1870	M. Jimenez de la Espada	1	M. Jimenez de la Espada	Spanish	Male	Ecuador	NO DATA	Latin		NT	M
201	191	Pristimantis	ganonotus	Proceedings of the Academy of Natural Sciences of Philadelphia	1988	William Edward Duellman	1	W. E. Duellman	American	Male	Ecuador	ANSP 29279	English	The University of Kansas	DD	M
201	191	Pristimantis	ganonotus	Proceedings of the Academy of Natural Sciences of Philadelphia	1988		2	J. D. Lynch	American	Male	Ecuador	ANSP 29279	English	The University of Nebraska	DD	M
202	192	Pristimantis	geminus	Journal of Threatened Taxa	2015	Hinrich Kaiser	1	H. Kaiser	American	Male	Venezuela	USNM	English	Victor Valley College; National Museum of Natural History, Smithsonian Institution	EN	MP
202	192	Pristimantis	geminus	Journal of Threatened Taxa	2015		2	C. L. Barrio-Amoros	Spanish	Male	Venezuela	USNM	English	Doc Frog Expeditions	EN	MP
202	192	Pristimantis	geminus	Journal of Threatened Taxa	2015		3	G. A. Rivas-Fuenmayor	Venezuelan	Male	Venezuela	USNM	English	La Universidad del Zulia	EN	MP
202	192	Pristimantis	geminus	Journal of Threatened Taxa	2015		4	C. Steinlein	German	Male	Venezuela	USNM	English	Universität Würzburg	EN	MP
202	192	Pristimantis	geminus	Journal of Threatened Taxa	2015		5	M. Schmid	German	Male	Venezuela	USNM	English	Universität Würzburg	EN	MP
203	193	Pristimantis	gentryi	Special Publication. Natural History Museum, University of Kansas	1997	John Lynch	1	J. D. Lynch	American	Male	Ecuador	KU 131540	English	University of Nebraska; University of Kansas	EN	M
203	193	Pristimantis	gentryi	Special Publication. Natural History Museum, University of Kansas	1997		2	W. E. Duellman	American	Male	Ecuador	KU 131540	English	University of Kansas	EN	M
204	194	Pristimantis	ginesi	Caribbean Journal of Science	1964	Juan Arturo Rivero Quintero	1	J. A. Rivero	Puerto Rican	Male	Venezuela	MBUCV 250	Spanish		EN	M
205	195	Pristimantis	giorgii	PLoS One	2020	Elciomar Araújo de Oliveira	1	E. A. de Oliveira	Brazilian	Male	Brazil	LZAG 1381	English	Universidade Federal do Amazonas	NE	MP
205	195	Pristimantis	giorgii	PLoS One	2020		2	L. Alves da Silva	Brazilian	Male	Brazil	LZAG 1381	English	Universidade Federal da Paraíba	NE	MP
205	195	Pristimantis	giorgii	PLoS One	2020		3	E.A. Pereira	Brazilian	Male	Brazil	LZAG 1381	English	Universidade Federal Rural do Rio de Janeiro; Universidade Federal de Mato Grosso do Sul; Technische Universität Braunschweig	NE	MP
205	195	Pristimantis	giorgii	PLoS One	2020		4	K. L. A. Guimarães	Brazilian	Female	Brazil	LZAG 1381	English	Universidade Federal do Oeste do Para	NE	MP
205	195	Pristimantis	giorgii	PLoS One	2020		5	M. Penhacek	Brazilian	Male	Brazil	LZAG 1381	English	Universidade Federal de Mato Grosso	NE	MP
205	195	Pristimantis	giorgii	PLoS One	2020		6	J. G. Martinez	Colombian	Male	Brazil	LZAG 1381	English	Institución Universitaria Colegio Mayor de Antioquia	NE	MP
205	195	Pristimantis	giorgii	PLoS One	2020		7	L. R. Rodrigues	Brazilian	Male	Brazil	LZAG 1381	English	Universidade Federal do Oeste do Para	NE	MP
205	195	Pristimantis	giorgii	PLoS One	2020		8	D. J. Santana	Brazilian	Male	Brazil	LZAG 1381	English	Universidade Federal de Mato Grosso do Sul	NE	MP
205	195	Pristimantis	giorgii	PLoS One	2020		9	E. J. Hernandez-Ruz	Brazilian	Male	Brazil	LZAG 1381	English	Universidade Federal do Pará	NE	MP
206	196	Pristimantis	gladiator	Herpetologica	1976	John Lynch	1	J. D. Lynch	American	Male	Ecuador	KU 143516	English	University of Nebraska	VU	M
207	197	Pristimantis	glandulosus	Bulletin de la Société Zoologique de France	1880	George Albert Boulenger	1	G. A. Boulenger	Belgian-British	Male	Ecuador	IRSNB 1010	French	The British Museum of Natural History	EN	M
208	198	Pristimantis	gloria	Zookeys	2019	N. B. Paez	1	N. B. Paez	Ecuadorian	Female	Ecuador	QCAZ 57201	English	Pontificia Universidad Católica del Ecuador; University of British Columbia	NE	MP
208	198	Pristimantis	gloria	Zookeys	2019		2	S. R. Ron	Ecuadorian	Male	Ecuador	QCAZ 57201	English	Pontificia Universidad Católica del Ecuador	NE	MP
209	199	Pristimantis	gracilis	Caldasia	1986	John Lynch	1	J. D. Lynch	American	Male	Colombia	ICN 7872,	English	The University of Nebraska	VU	M
210	200	Pristimantis	gralarias	Zootaxa	2018	Juan Manuel Guayasamin	1	J. M. Guayasamin	Ecuadorian	Male	Ecuador	MZUTI 1466	English	Universidad San Francisco de Quito USFQ; Universidad Tecnologica Indoamerica	NE	MP
210	200	Pristimantis	gralarias	Zootaxa	2018		2	A. F. Arteaga-Navarro	Venezuelan	Male	Ecuador	MZUTI 1466	English	Richard Gilder Graduate School, Department of Herpetology, American Museum of Natural History; Tropical Herping	NE	MP
210	200	Pristimantis	gralarias	Zootaxa	2018		3	C. R. Hutter	American	Male	Ecuador	MZUTI 1466	English	University of Kansas	NE	MP
211	201	Pristimantis	grandiceps	Contributions in Biology and Geology. Milwaukee Public Museum	1984	John Lynch	1	J. D. Lynch	American	Male	Colombia	ICN 12481	English	School of life Sciences, University of Nebraska	EN	M
212		Pristimantis	gretathunbergae	ZooKeys	2022	Konrad Mebert	1	K. Mebert	Swiss	Male	Panama	MHCH 3082	English	Programa de Pós-graduação em Zoologia, Universidade Estadual de Santa Cruz; Global Biology; Los Naturalistas	NE	MP
212		Pristimantis	gretathunbergae	ZooKeys	2022		2	M. González-Pinzón	Panamean	Male	Panama	MHCH 3082	English	Universidad Autónoma de Chiriquí (UNACHI), Vicerrectoría de investigación y Postgrado – Museo de Historia Natural; Asociación ADOPTA el Bosque Panamá	NE	MP
212		Pristimantis	gretathunbergae	ZooKeys	2022		3	M. Miranda	Panamean	Female	Panama	MHCH 3082	English	Universidad Autónoma de Chiriquí (UNACHI), Vicerrectoría de investigación y Postgrado – Museo de Historia Natural; Museo Herpetológico de Chiriquí (MHCH); Los Naturalistas; Asociación ADOPTA el Bosque Panamá	NE	MP
212		Pristimantis	gretathunbergae	ZooKeys	2022		4	E. Griffith	Panamean	Male	Panama	MHCH 3082	English	El Valle Amphibian Conservation Center Foundation; University of Panama, Vicerectoria de Investigación y Posgrado, Regional University Center of Coclé	NE	MP
212		Pristimantis	gretathunbergae	ZooKeys	2022		5	M. Vesely	Czech	Male	Panama	MHCH 3082	English	Department of Zoology, Faculty of Natural Sciences, Palacký University	NE	MP
212		Pristimantis	gretathunbergae	ZooKeys	2022		6	P. Lennart Schmid	German	Male	Panama	MHCH 3082	English	Institut für Organismische und Molekulare Evolutionsbiologie, Johannes Gutenberg Universität	NE	MP
212		Pristimantis	gretathunbergae	ZooKeys	2022		7	A. Batista	Panamean	Male	Panama	MHCH 3082	English	Universidad Autónoma de Chiriquí (UNACHI), Vicerrectoría de investigación y Postgrado – Museo de Historia Natural; Museo Herpetológico de Chiriquí (MHCH); Los Naturalistas; Asociación ADOPTA el Bosque Panamá; Estación Científica COIBA AIP	NE	MP
213	202	Pristimantis	gryllus	Phyllomedusa	2012	C. L. Barrio-Amoros	1	C. L. Barrio-Amoros	Spanish	Male	Venezuela	CVULA 8343	English	Instituto de Biología Tropical, Costa Rica	NT	MP
213	202	Pristimantis	gryllus	Phyllomedusa	2012		2	J. M. Guayasamin	Ecuadorian	Male	Venezuela	CVULA 8343	English	Universidad Tecnologica Indoamerica	NT	MP
213	202	Pristimantis	gryllus	Phyllomedusa	2012		3	S. B. Hedges	American	Male	Venezuela	CVULA 8343	English	The Pennsylvania State University	NT	MP
214	203	Pristimantis	guaiquinimensis	Herpetotropicos	2007	Andreas Schlüter	1	A. Schlüter	German	Male	Venezuela	SMNS 8004.1	English	Staatliches Museum für Naturkunde, Rosenstein	NT	M
214	203	Pristimantis	guaiquinimensis	Herpetotropicos	2007		2	D. Rödder	German	Male	Venezuela	SMNS 8004.1	English	Zoologisches Forschungsmuseum Alexander Koenig, Adenauerallee	NT	M
215	204	Pristimantis	gualacenio	Avances en Ciencias e Ingenierías	2014	V. L. Urgiles	1	V. L. Urgiles	Ecuadorian	Female	Ecuador	DHMECN 10747	Spanish	Museo de Zoología de la Universidad del Azuay	NT	M
215	204	Pristimantis	gualacenio	Avances en Ciencias e Ingenierías	2014		2	J. C. Sánchez-Nivicela	Ecuadorian	Male	Ecuador	DHMECN 10747	Spanish	Museo de Zoología de la Universidad del Azuay; Museo Ecuatoriano de Ciencias Naturales, División de Herpetología	NT	M
215	204	Pristimantis	gualacenio	Avances en Ciencias e Ingenierías	2014		3	C. Nieves	Ecuadorian	Male	Ecuador	DHMECN 10747	Spanish	Museo de Zoología de la Universidad del Azuay	NT	M
215	204	Pristimantis	gualacenio	Avances en Ciencias e Ingenierías	2014		4	M. H. Yanez-Muñoz	Ecuadorian	Male	Ecuador	DHMECN 10747	Spanish	Museo Ecuatoriano de Ciencias Naturales, División de Herpetología; Pontificia Universidad Católica del Ecuador, Escuela de Ciencias Biológicas, Museo de Zoología QCAZ	NT	M
216	205	Pristimantis	gutturalis	Zoologische Mededelingen	1977	Marinus S. Hoogmoed	1	M. S. Hoogmoed	Dutch	Male	French Guiana	LACM 44651	English	Rijksmuseum van Natuurlijke Historie	LC	M
216	205	Pristimantis	gutturalis	Zoologische Mededelingen	1977		2	J. D. Lynch	American	Male	French Guiana	LACM 44651	English	University of Nebraska	LC	M
216	205	Pristimantis	gutturalis	Zoologische Mededelingen	1977		3	J. Lescure	France	Male	French Guiana	LACM 44651	English	Muséum National d'Histoire Naturelle	LC	M
217	206	Pristimantis	hamiotae	Herpetologica	1994	Glenn Flores	1	G. Flores	American	Male	Ecuador	MCZ 98027	English	Museum of Comparative Zoology, Harvard University	CR	M
218	207	Pristimantis	hampatusami	Avances en Ciencias e Ingenierías	2016	M. H. Yanez-Muñoz	1	M. H. Yanez-Muñoz	Ecuadorian	Male	Ecuador	DHMECN 11413	Spanish	Instituto Nacional de Biodiversidad	NE	M
218	207	Pristimantis	hampatusami	Avances en Ciencias e Ingenierías	2016		2	J. C. Sánchez-Nivicela	Ecuadorian	Male	Ecuador	DHMECN 11413	Spanish	Instituto Nacional de Biodiversidad; Museo de Zoología de la Universidad del Azuay	NE	M
218	207	Pristimantis	hampatusami	Avances en Ciencias e Ingenierías	2016		3	C. Reyes-Puig	Ecuadorian	Female	Ecuador	DHMECN 11413	Spanish	Instituto Nacional de Biodiversidad	NE	M
219	208	Pristimantis	hectus	Occasional Papers of the Museum of Natural History, University of Kansas	1990	John Lynch	1	J. D. Lynch	American	Male	Colombia	IND-AN 1441	English	Museum of Natural History The University of Kansas; School of Life Sciences, The University of Nebraska, Lincoln	DD	M
219	208	Pristimantis	hectus	Occasional Papers of the Museum of Natural History, University of Kansas	1990		2	P. A. Burrowes	American	Female	Colombia	IND-AN 1441	English	Division of Herpetology, Museum of Natural History, Dyche Hall, and Department of Systematics and Ecology, Haworth Hall, The University of Kansas Lawrence	DD	M
220	209	Pristimantis	helvolus	Revista de la Academia Colombiana de Ciencias Exactas, Físicas y Naturales	1998	John Lynch	1	J. D. Lynch	American	Male	Colombia	ICN 41664	English	Instituto de Ciencias Naturales, Universidad Nacional de Colombia	EN	M
220	209	Pristimantis	helvolus	Revista de la Academia Colombiana de Ciencias Exactas, Físicas y Naturales	1998		2	J. V. Rueda-Almonacid	Colombian	Male	Colombia	ICN 41664	English	Instituto de Ciencias Naturales, Universidad Nacional de Colombia	EN	M
221	210	Pristimantis	hernandezi	Transactions of the Kansas Academy of Science	1983	John Lynch	1	J. D. Lynch	American	Male	Colombia	ICN 7849	English	School of Life Sciences, The University of Nebraska, Lincoln	EN	M
221	210	Pristimantis	hernandezi	Transactions of the Kansas Academy of Science	1983		2	P. M. Ruiz-Carranza	Colombian	Male	Colombia	ICN 7849	English	Instituto de Ciencias Naturales, Universidad Nacional de Colombia	EN	M
222	211	Pristimantis	hoogmoedi	Journal of Threatened Taxa	2015	Hinrich Kaiser	1	H. Kaiser	American	Male	Venezuela	CVULA 7433	English	Victor Valley College; National Museum of Natural History, Smithsonian Institution	CR	MP
222	211	Pristimantis	hoogmoedi	Journal of Threatened Taxa	2015		2	C. L. Barrio-Amoros	Spanish	Male	Venezuela	CVULA 7433	English	Doc Frog Expeditions	CR	MP
222	211	Pristimantis	hoogmoedi	Journal of Threatened Taxa	2015		3	G. A. Rivas-Fuenmayor	Venezuelan	Male	Venezuela	CVULA 7433	English	La Universidad del Zulia	CR	MP
222	211	Pristimantis	hoogmoedi	Journal of Threatened Taxa	2015		4	C. Steinlein	German	Male	Venezuela	CVULA 7433	English	Universität Würzburg	CR	MP
222	211	Pristimantis	hoogmoedi	Journal of Threatened Taxa	2015		5	M. Schmid	German	Male	Venezuela	CVULA 7433	English	Universität Würzburg	CR	MP
223	212	Pristimantis	huicundo	Herpetological Monographs	2004	Juan Manuel Guayasamin	1	J. M. Guayasamin	Ecuadorian	Male	Ecuador	QCAZ 14753	English	The University of Kansas	DD	M
223	212	Pristimantis	huicundo	Herpetological Monographs	2004		2	D. Almeida-Reinoso	Ecuadorian	Male	Ecuador	QCAZ 14753	English	Universidad Central del Ecuador	DD	M
223	212	Pristimantis	huicundo	Herpetological Monographs	2004		3	F. Nogales-Sornosa	Ecuadorian	Male	Ecuador	QCAZ 14753	English	Fundacion Ecologica Arcoiris	DD	M
224	213	Pristimantis	humboldti	Zootaxa	2017	Edgar Lehr	1	E. Lehr	German	Male	Peru	MUSM 31190	English	Illinois Wesleyan University	DD	MP
224	213	Pristimantis	humboldti	Zootaxa	2017		2	R. von May	American	Male	Peru	MUSM 31190	English	University of Michigan; University of California	DD	MP
224	213	Pristimantis	humboldti	Zootaxa	2017		3	J. Moravec	Czech Republic	Male	Peru	MUSM 31190	English	Department of Zoology, National Museum, Cirkusová (Czech Republic)	DD	MP
224	213	Pristimantis	humboldti	Zootaxa	2017		4	J. C. Cusi	Peruvian	Male	Peru	MUSM 31190	English	Universidad Nacional Mayor de San Marcos	DD	MP
225	214	Pristimantis	hybotragus	Herpetologica	1992	John Lynch	1	J. D. Lynch	American	Male	Colombia	ICN 13337	English	The University of Nebraska	EN	M
226	215	Pristimantis	ignicolor	Miscellaneous Publication. Museum of Natural History, University of Kansas	1980	John Lynch	1	J. D. Lynch	American	Male	Ecuador	KU 165879	English	The University of Nebraska; The University of Kansas	EN	M
226	215	Pristimantis	ignicolor	Miscellaneous Publication. Museum of Natural History, University of Kansas	1980		2	W. E. Duellman	American	Male	Ecuador	KU 165879	English	Museum of Natural History; The University of Kansas	EN	M
227	216	Pristimantis	iiap	Annals of the Carnegie Museum	2016	Jose Manuel Padial	1	J. M. Padial	Spanish	Male	Peru	MHNC14833	English	Carnegie Museum of Natural History	DD	M
227	216	Pristimantis	iiap	Annals of the Carnegie Museum	2016		2	L. A. Gagliardi-Urrutia	Peruvian	Male	Peru	MHNC14833	English	Instituto de Investigaciones de la Amazonía Peruana (IIAP)	DD	M
227	216	Pristimantis	iiap	Annals of the Carnegie Museum	2016		3	J. C. Chaparro	Peruvian	Male	Peru	MHNC14833	English	Museo de Historia Natural de la Universidad Nacional de San Antonio Abad del Cusco (MHNC)	DD	M
227	216	Pristimantis	iiap	Annals of the Carnegie Museum	2016		4	R. C. Gutierrez	Peruvian	Male	Peru	MHNC14833	English	Museo de Historia Natural de la Universidad Nacional de San Agustín de Arequipa (MUSA)	DD	M
228	217	Pristimantis	illotus	Special Publication. Natural History Museum, University of Kansas	1997	John Lynch	1	J. D. Lynch	American	Male	Ecuador	KU 165881	English	University of Nebraska; University of Kansas	NT	M
228	217	Pristimantis	illotus	Special Publication. Natural History Museum, University of Kansas	1997		2	W. E. Duellman	American	Male	Ecuador	KU 165881	English	University of Kansas	NT	M
229	218	Pristimantis	imitatrix	Herpetologica	1978	William Duellman	1	W. E. Duellman	American	Male	Peru	KU 171892	English	Museum of Natural History and Department of Systematics and Ecology, The University of Kansas, Lawrence	LC	M
230	219	Pristimantis	imthurni	European Journal of Taxonomy	2013	Philippe J.R. Kok	1	P. J. R. Kok	Belgian	Male	Venezuela	IRSNB 4165	English	Royal Belgian Institute of Natural Sciences; Vrije Universiteit Brussel	NO DATA	M
231	220	Pristimantis	incanus	Miscellaneous Publication. Museum of Natural History, University of Kansas	1980	John Lynch	1	J. D. Lynch	American	Male	Ecuador	KU 143465	English	The University of Nebraska; The University of Kansas	EN	M
231	220	Pristimantis	incanus	Miscellaneous Publication. Museum of Natural History, University of Kansas	1980		2	W. E. Duellman	American	Male	Ecuador	KU 143465	English	Museum of Natural History; The University of Kansas	EN	M
232	221	Pristimantis	incertus	Memórias do Instituto Oswaldo Cruz	1927	Adolpho Lutz	1	A. Lutz	Brazilian	Male	Venezuela	AL-MNRJ 1190	Portuguese	No se menciona en la publicación	DD	M
233	222	Pristimantis	incomptus	Miscellaneous Publication. Museum of Natural History, University of Kansas	1980	John Lynch	1	J. D. Lynch	American	Male	Ecuador	KU 143484	English	The University of Nebraska; The University of Kansas	LC	M
233	222	Pristimantis	incomptus	Miscellaneous Publication. Museum of Natural History, University of Kansas	1980		2	W. E. Duellman	American	Male	Ecuador	KU 143484	English	Museum of Natural History; The University of Kansas	LC	M
234	223	Pristimantis	infraguttatus	Scientific Papers. Natural History Museum, University of Kansas	1999	William Edward Duellman	1	W. E. Duellman	American	Male	Peru	KU 212297	English	The University of Kansas	DD	M
234	223	Pristimantis	infraguttatus	Scientific Papers. Natural History Museum, University of Kansas	1999		2	J. B. Pramuk	American	Female	Peru	KU 212297	English	The University of Kansas	DD	M
235		Pristimantis	ingles	Herpetologica	2021	Oscar Mauricio Cuellar-Valencia	1	O. M. Cuellar-Valencia	Colombian	Male	Colombia	CPZ-UV 6121	English	Calima, Fundación para la Investigación de la Biodiversidad y Conservación en el Trópico;Universidad del Valle, Departamento de Biología, Grupo de Investigación en Ecología Animal A.A. 25360	NE	M
235		Pristimantis	ingles	Herpetologica	2021		2	F. G. Arriaga-Jaramillo	Colombian	Male	Colombia	CPZ-UV 6121	English	Calima, Fundación para la Investigación de la Biodiversidad y Conservación en el Trópico;Universidad del Valle, Departamento de Biología, Grupo de Investigación en Ecología Animal A.A. 25360	NE	M
235		Pristimantis	ingles	Herpetologica	2021		3	I. García-Gómez	Colombian	Female	Colombia	CPZ-UV 6121	English	Calima, Fundación para la Investigación de la Biodiversidad y Conservación en el Trópico;Universidad del Valle, Departamento de Biología, Grupo de Investigación en Ecología Animal A.A. 25360	NE	M
235		Pristimantis	ingles	Herpetologica	2021		4	I. Ceballos-Castro	Colombian	Female	Colombia	CPZ-UV 6121	English	Calima, Fundación para la Investigación de la Biodiversidad y Conservación en el Trópico;Universidad del Valle, Departamento de Biología, Grupo de Investigación en Ecología Animal A.A. 25360	NE	M
235		Pristimantis	ingles	Herpetologica	2021		5	W. Bolívar-García	Colombian	Male	Colombia	CPZ-UV 6121	English	Calima, Fundación para la Investigación de la Biodiversidad y Conservación en el Trópico;Universidad del Valle, Departamento de Biología, Grupo de Investigación en Ecología Animal A.A. 25360	NE	M
235		Pristimantis	ingles	Herpetologica	2021		6	D. A. Velásquez-Trujillo	Colombian	Male	Colombia	CPZ-UV 6121	English	Calima, Fundación para la Investigación de la Biodiversidad y Conservación en el Trópico;Universidad del Valle, Departamento de Biología, Grupo de Investigación en Ecología Animal A.A. 25360	NE	M
235		Pristimantis	ingles	Herpetologica	2021		7	A. S. Ortiz-Baez	Colombian	Female	Colombia	CPZ-UV 6121	English	Calima, Fundación para la Investigación de la Biodiversidad y Conservación en el Trópico;Marie Bashir Institute for Infectious Diseases and Biosecurity, Charles Perkins Centre, School of Life & Environmental Sciences and Sydney Medical School, The University of Sydney	NE	M
235		Pristimantis	ingles	Herpetologica	2021		8	J. J. Ospina-Sarria	Colombian	Male	Colombia	CPZ-UV 6121	English	Calima, Fundación para la Investigación de la Biodiversidad y Conservación en el Trópico	NE	M
236	224	Pristimantis	inguinalis	Annals and Magazine of Natural History	1940	Hampton Wildman Parker	1	H. W. Parker	English	Male	Surinam	BMNH 1939.1.1.1	English	British Museum of Natural History	LC	M
237	225	Pristimantis	insignitus	Occasional Papers of the Museum of Zoology, University of Michigan	1917	Alexander G. Ruthven	1	A. G. Ruthven	American	Male	Colombia	UMMZ 48393	English	University of Michigan	NT	M
238	226	Pristimantis	inusitatus	Miscellaneous Publication. Museum of Natural History, University of Kansas	1980	John Lynch	1	J. D. Lynch	American	Male	Ecuador	KU 166066	English	The University of Nebraska; The University of Kansas	VU	M
238	226	Pristimantis	inusitatus	Miscellaneous Publication. Museum of Natural History, University of Kansas	1980		2	W. E. Duellman	American	Male	Ecuador	KU 166066	English	Museum of Natural History; The University of Kansas	VU	M
239	227	Pristimantis	ixalus	Revista de la Academia Colombiana de Ciencias Exactas, Físicas y Naturales	2003	John Lynch	1	J. D. Lynch	American	Male	Colombia	ICN 47886,	English	Universidad Nacional de Colombia	DD	M
240	228	Pristimantis	jabonensis	Herpetotropicos	2007	Enrique La Marca	1	E. La Marca	Venezuelan	Male	Venezuela	ULABG2813	Spanish	Laboratorio de Biogeografía, Escuela de Geografía, Facultad de Ciencias Forestales y Ambientales, Universidad de Los Andes	DD	M
241	229	Pristimantis	jaguensis	Zootaxa	2014	Diego A Rivera-Prieto	1	D. A. Rivera-Prieto	Colombian	Male	Colombia	MHUA-A 7239	English	Universidad de Antioquia	LC	MP
241	229	Pristimantis	jaguensis	Zootaxa	2014		2	M. Rivera-Correa	Colombian	Male	Colombia	MHUA-A 7239	English	Universidad de Antioquia; Museo Argentino de Ciencias Naturales "Bernardino Rivadavia"	LC	MP
241	229	Pristimantis	jaguensis	Zootaxa	2014		3	J. M. Daza	Colombian	Male	Colombia	MHUA-A 7239	English	Universidad de Antioquia	LC	MP
242	230	Pristimantis	jaimei	Herpetologica	1992	John Lynch	1	J. D. Lynch	American	Male	Colombia	ICN 20741	English	The University of Nebraska	CR	M
243	231	Pristimantis	jamescameroni	European Journal of Taxonomy	2013	Philippe J.R. Kok	1	P. J. R. Kok	Belgian	Male	Venezuela	IRSNB 4160	English	Royal Belgian Institute of Natural Sciences; Vrije Universiteit Brussel	CR	M
244	232	Pristimantis	jester	Zootaxa	2007	D. Bruce Means	1	D. B. Means	American	Male	Guyana	USNM563631	English	Coastal Plains Institute and Land Conservancy	LC	M
244	232	Pristimantis	jester	Zootaxa	2007		2	J. M. Savage	American	Male	Guyana	USNM563631	English	San Diego State University	LC	M
245	233	Pristimantis	jimenezi	Zookeys	2019	N. B. Paez	1	N. B. Paez	Ecuadorian	Female	Ecuador	QCAZ 45170,	English	Pontificia Universidad Católica del Ecuador; University of British Columbia	NE	MP
245	233	Pristimantis	jimenezi	Zookeys	2019		2	S. R. Ron	Ecuadorian	Male	Ecuador	QCAZ 45170,	English	Pontificia Universidad Católica del Ecuador	NE	MP
246	234	Pristimantis	johannesdei	Caribbean Journal of Science	1988	Juan Arturo Rivero Quintero	1	J. A. Rivero	Puerto Rican	Male	Colombia	MHNCSJ 0288	Spanish	No se encuentra la publicación	VU	M
246	234	Pristimantis	johannesdei	Caribbean Journal of Science	1988		2	M. A. Serna	Colombian	Male	Colombia	MHNCSJ 0288	Spanish	No se encuentra la publicación	VU	M
247	235	Pristimantis	jorgevelosai	Revista de la Academia Colombiana de Ciencias Exactas, Físicas y Naturales	1994	John Lynch	1	J. D. Lynch	American	Male	Colombia	ICN 15283	English	University of Nebraska	EN	M
248	236	Pristimantis	juanchoi	Revista de la Academia Colombiana de Ciencias Exactas, Físicas y Naturales	1996	John Lynch	1	J. D. Lynch	American	Male	Colombia	ICN 35063	English	University of Nebraska	VU	M
249	237	Pristimantis	jubatus	Zootaxa	2006	J. C. Garcia R.	1	J. C. Garcia R.	Colombian	Male	Colombia	ICN 52478	English	Unaffiliated	NT	M
249	237	Pristimantis	jubatus	Zootaxa	2006		2	J. D. Lynch	American	Male	Colombia	ICN 52478	English	Universidad Nacional de Colombia	NT	M
250	238	Pristimantis	kareliae	Herpetotropicos	2005	Enrique La Marca	1	E. La Marca	Venezuelan	Male	Venezuela	ULABG 3376	Spanish	Laboratorio de Biogeografía, Escuela de Geografía, Facultad de Ciencias Forestales y Ambientales, Universidad de Los Andes	NT	M
251	239	Pristimantis	katoptroides	Journal of Herpetology	1988	Glenn Flores	1	G. Flores	American	Male	Ecuador	MCZ 90012	English	Museum of Comparative Zoology, Harvard University	LC	M
252	240	Pristimantis	kelephus	Revista de la Academia Colombiana de Ciencias Exactas, Físicas y Naturales	1998	John Lynch	1	J. D. Lynch	American	Male	Colombia	ICN 39637	English	Universidad Nacional de Colombia	CR	M
253	241	Pristimantis	kichwarum	Zootaxa	2008	Kathryn R. Elmer	1	K. R. Elmer	Canadian	Female	Ecuador	QCAZ18128	English	Queen’s University; University of Konstanz	LC	MP
253	241	Pristimantis	kichwarum	Zootaxa	2008		2	D. C. Cannatella	American	Male	Ecuador	QCAZ18128	English	The University of Texas	LC	MP
254	242	Pristimantis	kirklandi	Herpetologica	1985	Glenn Flores	1	G. Flores	American	Male	Ecuador	MCZ 104140	English	Museum of Comparative Zoology, Harvard University	DD	M
255		Pristimantis	kiruhampatu	Taxonomy	2021	Pablo J. Venegas	1	P. J. Venegas	Peruvian	Male	Peru	CORBIDI 11713	English	Instituto Peruano de Herpetología (IPH);División de Herpetología, Centro de Ornitología y Biodiversidad (CORBIDI);Rainforest Partnership	NE	M
255		Pristimantis	kiruhampatu	Taxonomy	2021		2	L. A. García Ayachi	Peruvian	Male	Peru	CORBIDI 11713	English	Instituto Peruano de Herpetología (IPH);División de Herpetología, Centro de Ornitología y Biodiversidad (CORBIDI)	NE	M
255		Pristimantis	kiruhampatu	Taxonomy	2021		3	A. Catenazzi	American	Male	Peru	CORBIDI 11713	English	Instituto Peruano de Herpetología (IPH);División de Herpetología, Centro de Ornitología y Biodiversidad (CORBIDI); Department of Biological Sciences, Florida International University	NE	M
256	243	Pristimantis	koehleri	Zoological Journal of the Linnean Society	2009	Jose Manuel Padial	1	J. M. Padial	Spanish	Male	Bolivia	MNK-A 6626	English	Museo Nacional de Ciencias Naturales, CSIC	NE	MP
256	243	Pristimantis	koehleri	Zoological Journal of the Linnean Society	2009		2	I. De la Riva	Spanish	Male	Bolivia	MNK-A 6626	English	Museo Nacional de Ciencias Naturales, CSIC	NE	MP
257	244	Pristimantis	kuri	Avances en Ciencias e Ingenierías	2016	M. H. Yanez-Muñoz	1	M. H. Yanez-Muñoz	Ecuadorian	Male	Ecuador	DHMECN 11383	Spanish	Instituto Nacional de Biodiversidad	NE	M
257	244	Pristimantis	kuri	Avances en Ciencias e Ingenierías	2016		2	J. C. Sánchez-Nivicela	Ecuadorian	Male	Ecuador	DHMECN 11383	Spanish	Instituto Nacional de Biodiversidad; Museo de Zoología de la Universidad del Azuay	NE	M
257	244	Pristimantis	kuri	Avances en Ciencias e Ingenierías	2016		3	C. Reyes-Puig	Ecuadorian	Female	Ecuador	DHMECN 11383	Spanish	Instituto Nacional de Biodiversidad	NE	M
258	245	Pristimantis	labiosus	Occasional Papers of the Museum of Natural History, University of Kansas	1994	John Lynch	1	J. D. Lynch	American	Male	Ecuador	KU 131612	English	The University of Nebraska; The University of Kansas; Universidad Nacional de Colombia	LC	M
258	245	Pristimantis	labiosus	Occasional Papers of the Museum of Natural History, University of Kansas	1994		2	P. M. Ruiz-Carranza	Colombian	Male	Ecuador	KU 131612	English	The University of Nebraska; The University of Kansas; Universidad Nacional de Colombia	LC	M
258	245	Pristimantis	labiosus	Occasional Papers of the Museum of Natural History, University of Kansas	1994		3	M. C. Ardila-Robayo	Colombian	Female	Ecuador	KU 131612	English	The University of Nebraska; The University of Kansas; Universidad Nacional de Colombia	LC	M
259	246	Pristimantis	lacrimosus	Vertebrados del Viaje al Pacífico Verificado de 1862 a 1865 por una Comisión de Naturalistas Enviada por el Gobierno Español. Batracios	1875	M. Jimenez de la Espada	1	M. Jimenez de la Espada	Spanish	Male	Ecuador	KU 110782	Spanish	Comisión científica del Pacífico, Gobierno de Su Majestad Católica Isabel II de España	LC	M
260	247	Pristimantis	lancinii	Noticiario Mensual. Museo Nacional de Historia Natural	1965	Roberto Donoso-Barros	1	R. Donoso-Barros	Chilean	Male	Venezuela	USNM 165604	Spanish	Museo de Historia Natural, Chile	EN	M
261	248	Pristimantis	lanthanites	Contributions in Science. Natural History Museum of Los Angeles County	1975	John Lynch	1	J. D. Lynch	American	Male	Ecuador	KU 146144	English	School of Life Sciences, The University of Nebraska, Lincoln	LC	M
262	249	Pristimantis	lasalleorum	Journal of Herpetology	1995	John Lynch	1	J. D. Lynch	American	Male	Colombia	MHNCSJ 2474	English	School of Biological Sciences, The University of Nebraska	EN	M
263	250	Pristimantis	lassoalcalai	Zootaxa	2010	C. L. Barrio-Amoros	1	C. L. Barrio-Amoros	Spanish	Male	Venezuela	MHNLS 18898	English	Fundación AndígenA	NT	M
263	250	Pristimantis	lassoalcalai	Zootaxa	2010		2	F. J. M. Rojas-Runjaic	Venezuelan	Male	Venezuela	MHNLS 18898	English	Museo de Historia Natural La Salle	NT	M
263	250	Pristimantis	lassoalcalai	Zootaxa	2010		3	T. R. Barros	Venezuelan	Male	Venezuela	MHNLS 18898	English	Museo de Biología, Universidad del Zulia	NT	M
264	251	Pristimantis	latericius	Papéis Avulsos de Zoologia	2014	D. Batallas	1	D. Batallas	Ecuadorian	Male	Ecuador	MEPN 15135	Spanish	Fundación Naturaleza Kakaram	NT	M
264	251	Pristimantis	latericius	Papéis Avulsos de Zoologia	2014		2	J. Brito-Molina	Ecuadorian	Male	Ecuador	MEPN 15135	Spanish	Instituto de Ciencias Biológicas, Escuela Politécnica Nacional	NT	M
265	252	Pristimantis	laticlavius	Occasional Papers of the Museum of Natural History, University of Kansas	1990	John Lynch	1	J. D. Lynch	American	Male	Colombia	IND-AN 1564	English	Museum of Natural History The University of Kansas; School of Life Sciences, The University of Nebraska, Lincoln	DD	M
265	252	Pristimantis	laticlavius	Occasional Papers of the Museum of Natural History, University of Kansas	1990		2	P. A. Burrowes	American	Female	Colombia	IND-AN 1564	English	Division of Herpetology, Museum of Natural History, Dyche Hall, and Department of Systematics and Ecology, Haworth Hall, The University of Kansas Lawrence	DD	M
266	253	Pristimantis	latidiscus	Proceedings of the Zoological Society of London	1898	George Albert Boulenger	1	G. A. Boulenger	Belgian-British	Male	Ecuador	NO DATA	English	Royal Museum of Natural History in Brussels*	LC	M
267	254	Pristimantis	latro	Zookeys	2017	Elciomar Araújo De Oliveira	1	E. A. de Oliveira	Brazilian	Male	Brazil	LZATM 467	English	Universidade Federal do Amazonas	NE	MP
267	254	Pristimantis	latro	Zookeys	2017		2	L. R. Rodrigues	Brazilian	Male	Brazil	LZATM 467	English	Universidade Federal do Oeste do Pará	NE	MP
267	254	Pristimantis	latro	Zookeys	2017		3	I. L. Kaefer	Brazilian	Male	Brazil	LZATM 467	English	Universidade Federal do Amazonas	NE	MP
267	254	Pristimantis	latro	Zookeys	2017		4	K. C. Pinto	Brazilian	Male	Brazil	LZATM 467	English	Biota Projetos e Consultoria Ambiental LTDA	NE	MP
267	254	Pristimantis	latro	Zookeys	2017		5	E. J. Hernandez-Ruz	Brazilian	Male	Brazil	LZATM 467	English	Universidade Federal do Pará	NE	MP
268		Pristimantis	ledzeppelin	Neotropical Biodiversity	2021	David Brito-Zapata	1	D. Brito-Zapata	Ecuadorian	Male	Ecuador	ZSFQ 1872	English	Museo de Zoología, Laboratorio de Zoología Terrestre, Universidad San Francisco de Quito USFQ, Colegio de Ciencias Biológicas y Ambientales	NE	M
268		Pristimantis	ledzeppelin	Neotropical Biodiversity	2021		2	C. Reyes-Puig	Ecuadorian	Female	Ecuador	ZSFQ 1872	English	Museo de Zoología, Laboratorio de Zoología Terrestre, Universidad San Francisco de Quito USFQ, Colegio de Ciencias Biológicas y Ambientales; Instituto Biosfera, Universidad San Francisco de Quito USFQ; Unidad de Investigación, Instituto Nacional de Biodiversidad (INABIO); CIBIO/InBIO, Centro de Investigação em Biodiversidade e Recursos Genéticos da Universidade do Porto, Instituto de Ciências Agr…	NE	M
269	255	Pristimantis	lemur	Revista de la Academia Colombiana de Ciencias Exactas, Físicas y Naturales	1998	John Lynch	1	J. D. Lynch	American	Male	Colombia	ICN 40786	English	Instituto de Ciencias Naturales, Universidad Nacional de Colombia	VU	M
269	255	Pristimantis	lemur	Revista de la Academia Colombiana de Ciencias Exactas, Físicas y Naturales	1998		2	J. V. Rueda-Almonacid	Colombian	Male	Colombia	ICN 40786	English	Instituto de Ciencias Naturales, Universidad Nacional de Colombia	VU	M
270	256	Pristimantis	leoni	Herpetologica	1976	John Lynch	1	J. D. Lynch	American	Male	Ecuador	KU 130870	English	University of Nebraska	LC	M
271	257	Pristimantis	leopardus	Zootaxa	2017	Mauricio Rivera-Correa	1	M. Rivera-Correa	Colombian	Male	Colombia	MHUA-A 8865	English	Universidad de Antioquia	VU	MP
271	257	Pristimantis	leopardus	Zootaxa	2017		2	C. Jimenez-Rivillas	Colombian	Male	Colombia	MHUA-A 8865	English	Universidad de Antioquia	VU	MP
271	257	Pristimantis	leopardus	Zootaxa	2017		3	J. M. Daza	Colombian	Male	Colombia	MHUA-A 8865	English	Universidad de Antioquia	VU	MP
272	258	Pristimantis	leptolophus	Caldasia	1980	John Lynch	1	J. D. Lynch	American	Male	Colombia	KU 169041	English	School of Life Sciences, The University of Nebraska, Lincoln	LC	M
273	259	Pristimantis	leucopus	Proceedings of the Biological Society of Washington	1976	John Lynch	1	J. D. Lynch	American	Male	Ecuador	USNM 197927	English		DD	M
274	260	Pristimantis	leucorrhinus	Zootaxa	2008	Giovanni Boano	1	G. Boano	Italian	Male	Peru	MUSM 19996	English	Museo Civico di Storia Naturale, via San Francesco di Sales	DD	M
274	260	Pristimantis	leucorrhinus	Zootaxa	2008		2	S. Mazzotti	Italian	Male	Peru	MUSM 19996	English	Museo Civico di Storia Naturale, via De Pisis	DD	M
274	260	Pristimantis	leucorrhinus	Zootaxa	2008		3	R. Sindaco	Italian	Male	Peru	MUSM 19996	English	Istituto per le Piante da Legno e l’Ambiente	DD	M
275	261	Pristimantis	librarius	Journal of Herpetology	1994	Glenn Flores	1	G. Flores	American	Male	Ecuador	MCZ 111147	English	Museum of Comparative Zoology, Harvard University	DD	M
275	261	Pristimantis	librarius	Journal of Herpetology	1994		2	G. O. Vigle		Male	Ecuador	MCZ 111147	English	Museum of Comparative Zoology, Harvard University	DD	M
276	262	Pristimantis	lichenoides	Revista de la Academia Colombiana de Ciencias Exactas, Físicas y Naturales	1997	John Lynch	1	J. D. Lynch	American	Male	Colombia	ICN 37205	English	School of Life Sciences, The University of Nebraska, Lincoln	CR	M
276	262	Pristimantis	lichenoides	Revista de la Academia Colombiana de Ciencias Exactas, Físicas y Naturales	1997		2	J. Rueda-Almonacid	Colombian	Male	Colombia	ICN 37205	English	Laboratorio de Anfibios, Instituto de Ciencias Naturales, Universidad Nacional de Colombia	CR	M
277	263	Pristimantis	limoncochensis	PLoS One	2015	H. Mauricio Ortega-Andrade	1	H. M. Ortega-Andrade	Ecuadorian	Male	Ecuador	QCAZ 37277,	English	Instituto de Ecología A.C.; Museo Ecuatoriano de Ciencias Naturales; Fundación EcoCiencia	NT	MP
277	263	Pristimantis	limoncochensis	PLoS One	2015		2	O. R. Rojas-Soto	Mexican	Male	Ecuador	QCAZ 37277,	English	Instituto de Ecología A.C.	NT	MP
277	263	Pristimantis	limoncochensis	PLoS One	2015		3	J. H. Valencia	Ecuadorian	Male	Ecuador	QCAZ 37277,	English	Fundación Herpetológica Gustavo Orcés	NT	MP
277	263	Pristimantis	limoncochensis	PLoS One	2015		4	A. Espinosa de los Monteros	Mexican	Male	Ecuador	QCAZ 37277,	English	Instituto de Ecología A.C.	NT	MP
277	263	Pristimantis	limoncochensis	PLoS One	2015		5	J. J. Morrone	Argentina-Mexican	Male	Ecuador	QCAZ 37277,	English	Universidad Nacional Autónoma de México (UNAM)	NT	MP
277	263	Pristimantis	limoncochensis	PLoS One	2015		6	S. R. Ron	Ecuadorian	Male	Ecuador	QCAZ 37277,	English	Pontificia Universidad Católica del Ecuador	NT	MP
277	263	Pristimantis	limoncochensis	PLoS One	2015		7	D. C. Cannatella	American	Male	Ecuador	QCAZ 37277,	English	The University of Texas	NT	MP
278	264	Pristimantis	lindae	Proceedings of the Biological Society of Washington	1978	William Edward Duellman	1	W. E. Duellman	American	Male	Peru	KU 162305	English	The University of Kansas	LC	M
279	265	Pristimantis	lirellus	Amphibia-Reptilia	1995		1	C. M. Dwyer		Female	Peru	KU 212240	English	Institut für Humangenetik, Biozentrum, Am Hubland; The University of Kansas	LC	M
280	266	Pristimantis	lividus	Miscellaneous Publication. Museum of Natural History, University of Kansas	1980	John Lynch	1	J. D. Lynch	American	Male	Ecuador	KU 166005	English	The University of Nebraska; The University of Kansas	EN	M
280	266	Pristimantis	lividus	Miscellaneous Publication. Museum of Natural History, University of Kansas	1980		2	W. E. Duellman	American	Male	Ecuador	KU 166005	English	Museum of Natural History; The University of Kansas	EN	M
281	267	Pristimantis	llanganati	Zookeys	2016	María Navarrete	1	M. Navarrete	Ecuadorian	Female	Ecuador	QCAZ 46140	English	Pontificia Universidad Católica del Ecuador	NE	M
281	267	Pristimantis	llanganati	Zookeys	2016		2	P. Venegas	Peruvian	Male	Ecuador	QCAZ 46140	English	División de Herpetología, Centro de Ornitología y Biodiversidad (CORBIDI)	NE	M
281	267	Pristimantis	llanganati	Zookeys	2016		3	S. R. Ron	Ecuadorian	Male	Ecuador	QCAZ 46140	English	Pontificia Universidad Católica del Ecuador	NE	M
282	268	Pristimantis	llojsintuta	Copeia	1999	Jörn Köhler	1	J. Köhler	German	Male	Bolivia	CBF 3300	English	No se menciona en la publicación	LC	M
282	268	Pristimantis	llojsintuta	Copeia	1999		2	S. Lötters	German	Male	Bolivia	CBF 3300	English	No se menciona en la publicación	LC	M
283		Pristimantis	lojanus	PLoS One	2021	Paul Székely	1	P. Székely	Romanian	Male	Ecuador	MUTPL 178	English	Museo de Zoología, Universidad Técnica Particular de Loja; Departamento de Ciencias Biológicas y Agropecuarias, Laboratorio de Ecología Tropical y Servicios Ecosistémicos (EcoSs-Lab), Facultad de Ciencias Exactas y Naturales, Universidad Técnica Particular de Loja	NE	MP
283		Pristimantis	lojanus	PLoS One	2021		2	D. Székely	Romanian	Female	Ecuador	MUTPL 178	English	Museo de Zoología, Universidad Técnica Particular de Loja; Departamento de Ciencias Biológicas y Agropecuarias, Laboratorio de Ecología Tropical y Servicios Ecosistémicos (EcoSs-Lab), Facultad de Ciencias Exactas y Naturales, Universidad Técnica Particular de Loja	NE	MP
283		Pristimantis	lojanus	PLoS One	2021		3	L. Ordóñez-Delgado	Ecuadorian	Male	Ecuador	MUTPL 178	English	Museo de Zoología, Universidad Técnica Particular de Loja; Departamento de Ciencias Biológicas y Agropecuarias, Laboratorio de Ecología Tropical y Servicios Ecosistémicos (EcoSs-Lab), Facultad de Ciencias Exactas y Naturales, Universidad Técnica Particular de Loja; Programa de Doctorado en Conservación de Recursos Naturales, Escuela Internacional de Doctorado, Universidad Rey Juan Carlos	NE	MP
283		Pristimantis	lojanus	PLoS One	2021		4	D. Armijos-Ojeda	Ecuadorian	Male	Ecuador	MUTPL 178	English	Museo de Zoología, Universidad Técnica Particular de Loja; Departamento de Ciencias Biológicas y Agropecuarias, Laboratorio de Ecología Tropical y Servicios Ecosistémicos (EcoSs-Lab), Facultad de Ciencias Exactas y Naturales, Universidad Técnica Particular de Loja; Programa de Doctorado en Conservación de Recursos Naturales, Escuela Internacional de Doctorado, Universidad Rey Juan Carlos	NE	MP
283		Pristimantis	lojanus	PLoS One	2021		5	J. Vörös	Hungarian	Female	Ecuador	MUTPL 178	English	Department of Zoology, Hungarian Natural History Museum	NE	MP
284	269	Pristimantis	longicorpus	Journal of Threatened Taxa	2015	Hinrich Kaiser	1	H. Kaiser	American	Male	Venezuela	CVULA 7444	English	Victor Valley College; National Museum of Natural History, Smithsonian Institution	CR	MP
284	269	Pristimantis	longicorpus	Journal of Threatened Taxa	2015		2	C. L. Barrio-Amoros	Spanish	Male	Venezuela	CVULA 7444	English	Doc Frog Expeditions	CR	MP
284	269	Pristimantis	longicorpus	Journal of Threatened Taxa	2015		3	G. A. Rivas-Fuenmayor	Venezuelan	Male	Venezuela	CVULA 7444	English	La Universidad del Zulia	CR	MP
284	269	Pristimantis	longicorpus	Journal of Threatened Taxa	2015		4	C. Steinlein	German	Male	Venezuela	CVULA 7444	English	Universität Würzburg	CR	MP
284	269	Pristimantis	longicorpus	Journal of Threatened Taxa	2015		5	M. Schmid	German	Male	Venezuela	CVULA 7444	English	Universität Würzburg	CR	MP
285	270	Pristimantis	loujosti	Avances en Ciencias e Ingenierías	2011	Juan Pablo Reyes-Puig	1	J. P. Reyes-Puig	Ecuadorian	Male	Ecuador	DHMECN 04843	Spanish	Fundación Oscar Efrén Reyes; Museo Ecuatoriano de Ciencias Naturales; Fundación Ecominga	NE	M
285	270	Pristimantis	loujosti	Avances en Ciencias e Ingenierías	2011		2	M. H. Yanez-Muñoz	Ecuadorian	Male	Ecuador	DHMECN 04843	Spanish	Museo Ecuatoriano de Ciencias Naturales	NE	M
285	270	Pristimantis	loujosti	Avances en Ciencias e Ingenierías	2011		3	D. F. Cisneros-Heredia	Ecuadorian	Male	Ecuador	DHMECN 04843	Spanish	Museo Ecuatoriano de Ciencias Naturales; Universidad San Francisco de Quito	NE	M
285	270	Pristimantis	loujosti	Avances en Ciencias e Ingenierías	2011		4	S. M. Ramirez-Jaramillo	Ecuadorian	Male	Ecuador	DHMECN 04843	Spanish	Museo Ecuatoriano de Ciencias Naturales	NE	M
286	271	Pristimantis	loustes	Proceedings of the Biological Society of Washington	1979	John Lynch	1	J. D. Lynch	American	Male	Ecuador	KU 179234	English	School of life Sciences, University of Nebraska	EN	M
287	272	Pristimantis	lucasi	Zootaxa	2008	William Duellman	1	W. E. Duellman	American	Male	Peru	MHNC6475	English	Natural History Museum and Biodiversity Research Center, University of Kansas, Lawrence	LC	M
287	272	Pristimantis	lucasi	Zootaxa	2008		2	J. C. Chaparro	Peruvian	Male	Peru	MHNC6475	English	Museo de Historia Natural, Universidad Nacional de San Antonio Abad del Cusco	LC	M
288	273	Pristimantis	lucidosignatus	Revue Suisse de Zoologie	2009	Dennis Rodder	1	D. Rödder	German	Male	Ecuador	MHNG 2392.27	English	Zoologisches Forschungsmuseum Alexander Koenig, Adenauerallee; University of Trier	NE	M
288	273	Pristimantis	lucidosignatus	Revue Suisse de Zoologie	2009		2	A. Schmitz	Swiss	Male	Ecuador	MHNG 2392.27	English	Museum d' Histoire Naturelle, Switzerland	NE	M
289	274	Pristimantis	luscombei	University of Kansas Science Bulletin	1995	William Edward Duellman	1	W. E. Duellman	American	Male	Peru	URP (W.E. Duellman 59957)	English	The University of Kansas	DD	M
289	274	Pristimantis	luscombei	University of Kansas Science Bulletin	1995		2	J. R. Mendelson, III	American	Male	Peru	URP (W.E. Duellman 59957)	English	The University of Kansas	DD	M
290	275	Pristimantis	luteolateralis	Occasional Papers of the Museum of Natural History, University of Kansas	1976	John Lynch	1	J. D. Lynch	American	Male	Ecuador	KU 131674	English	Museum of Natural History, The University of Kansas, Lawrence	NT	M
291	276	Pristimantis	lutitus	Contributions in Biology and Geology. Milwaukee Public Museum	1984	John Lynch	1	J. D. Lynch	American	Male	Colombia	ICN 5192	English	School of life Sciences, University of Nebraska	EN	M
292	277	Pristimantis	lutzae	Zookeys	2019	N. B. Paez	1	N. B. Paez	Ecuadorian	Female	Ecuador	QCAZ 37546	English	Pontificia Universidad Católica del Ecuador; University of British Columbia	NE	MP
292	277	Pristimantis	lutzae	Zookeys	2019		2	S. R. Ron	Ecuadorian	Male	Ecuador	QCAZ 37546	English	Pontificia Universidad Católica del Ecuador	NE	MP
293	278	Pristimantis	lymani	Bulletin of the Museum of Comparative Zoology	1920	Thomas Barbour	1	T. Barbour	American	Male	Peru	MCZ 5422	English	Harvard Museum of Comparative Zoology	LC	M
293	278	Pristimantis	lymani	Bulletin of the Museum of Comparative Zoology	1920		2	G. K. Noble	American	Male	Peru	MCZ 5422	English	Harvard Museum of Comparative Zoology	LC	M
294	279	Pristimantis	lynchi	Proceedings of the Biological Society of Washington	1977	William Edward Duellman	1	W. E. Duellman	American	Male	Colombia	KU 168139	English	No se menciona en la publicación	LC	M
294	279	Pristimantis	lynchi	Proceedings of the Biological Society of Washington	1977		2	J. E. Simmons	American	Male	Colombia	KU 168139	English	No se menciona en la publicación	LC	M
295	280	Pristimantis	lythrodes	Bulletin du Museum National d'Histoire Naturelle	1980	John Lynch	1	J. D. Lynch	American	Male	Peru	MNHNP 1978.2825	English	School of life Sciences, University of Nebraska	LC	M
295	280	Pristimantis	lythrodes	Bulletin du Museum National d'Histoire Naturelle	1980		2	J. Lescure	France	Male	Peru	MNHNP 1978.2825	English	Muséum national d'Histoire naturelle	LC	M
296	281	Pristimantis	macrummendozai	Biota Colombiana	2015	Andrés Rymel Acosta-Galvis	1	A. R. Acosta-Galvis	Colombian	Male	Colombia	IAvHAm-11000	Spanish	No se menciona en la publicación	NE	M
297	282	Pristimantis	maculosus	Journal of Herpetology	1991	John Lynch	1	J. D. Lynch	American	Male	Colombia	ICN 8591	English	School of Life Sciences, The University of Nebraska, Lincoln	VU	M
298	283	Pristimantis	malkini	American Museum Novitates	1980	John Lynch	1	J. D. Lynch	American	Male	Peru	AMNH 94228	English	School of Life Science, the University of Nebraska-Lincoln.	LC	M
299	284	Pristimantis	mallii	ZooKeys	2019	Carolina Reyes-Puig	1	C. Reyes-Puig	Ecuadorian	Female	Ecuador	QCAZ 52473	English	Instituto de Zoología Terrestre & Museo de Zoología, Universidad San Francisco de Quito USFQ; Instituto Nacional de Biodiversidad (INABIO)	NE	MP
299	284	Pristimantis	mallii	ZooKeys	2019		2	J. P. Reyes-Puig	Ecuadorian	Male	Ecuador	QCAZ 52473	English	Instituto Nacional de Biodiversidad (INABIO)	NE	MP
299	284	Pristimantis	mallii	ZooKeys	2019		3	D. A. Velarde-Garcez	Ecuadorian	Male	Ecuador	QCAZ 52473	English	Instituto de Zoología Terrestre & Museo de Zoología, Universidad San Francisco de Quito USFQ	NE	MP
299	284	Pristimantis	mallii	ZooKeys	2019		4	N. Davalos	Ecuadorian	Male	Ecuador	QCAZ 52473	English	Instituto de Zoología Terrestre & Museo de Zoología, Universidad San Francisco de Quito USFQ	NE	MP
299	284	Pristimantis	mallii	ZooKeys	2019		5	E. Mancero	Ecuadorian	Male	Ecuador	QCAZ 52473	English	Instituto de Zoología Terrestre & Museo de Zoología, Universidad San Francisco de Quito USFQ	NE	MP
299	284	Pristimantis	mallii	ZooKeys	2019		6	M. J. Navarrete	Ecuadorian	Female	Ecuador	QCAZ 52473	English	Museo de Zoología, Escuela de Ciencias Biológicas, Pontificia Universidad Católica del Ecuador	NE	MP
299	284	Pristimantis	mallii	ZooKeys	2019		7	M. H. Yanez-Muñoz	Ecuadorian	Male	Ecuador	QCAZ 52473	English	Instituto Nacional de Biodiversidad (INABIO)	NE	MP
299	284	Pristimantis	mallii	ZooKeys	2019		8	D. F. Cisneros-Heredia	Ecuadorian	Male	Ecuador	QCAZ 52473	English	Instituto de Zoología Terrestre & Museo de Zoología, Universidad San Francisco de Quito USFQ; Instituto Nacional de Biodiversidad (INABIO); King’s College London	NE	MP
299	284	Pristimantis	mallii	ZooKeys	2019		9	S. R. Ron	Ecuadorian	Male	Ecuador	QCAZ 52473	English	Museo de Zoología, Escuela de Ciencias Biológicas, Pontificia Universidad Católica del Ecuador	NE	MP
300	285	Pristimantis	matildae	PLoS One	2020	P. Szekely	1	P. Szekely	Romanian	Male	Ecuador	MUTPL 731	English	Universidad Técnica Particular de Loja, Loja, Ecuador, Laboratorio de Ecología Tropical y Servicios Ecosistémicos - EcoSs Lab, Departamento de Ciencias Biológicas, Universidad Técnica Particular de Loja, Loja, Ecuador	NE	MP
300	285	Pristimantis	matildae	PLoS One	2020		2	J. S. Eguiguren	Ecuadorian	Male	Ecuador	MUTPL 731	English	Biotechnology Center (BIOTEC), Center for Molecular and Cellular Bioengineering (CMCB), Technische Universität Dresden (TUD), Dresden, Germany	NE	MP
300	285	Pristimantis	matildae	PLoS One	2020		3	L. Ordoñez-Delgado	Ecuadorian	Male	Ecuador	MUTPL 731	English	Laboratorio de Ecología Tropical y Servicios Ecosistémicos - EcoSs Lab, Departamento de Ciencias Biológicas, Universidad Técnica Particular de Loja, Loja, Ecuador, Programa de Doctorado en Conservación de Recursos Naturales, Escuela Internacional de Doctorado, Universidad Rey Juan Carlos, Móstoles, Madrid, Spain	NE	MP
300	285	Pristimantis	matildae	PLoS One	2020		4	D. Armijos-Ojeda	Ecuadorian	Male	Ecuador	MUTPL 731	English	Laboratorio de Ecología Tropical y Servicios Ecosistémicos - EcoSs Lab, Departamento de Ciencias Biológicas, Universidad Técnica Particular de Loja, Loja, Ecuador, Programa de Doctorado en Conservación de Recursos Naturales, Escuela Internacional de Doctorado, Universidad Rey Juan Carlos, Móstoles, Madrid, Spain	NE	MP
300	285	Pristimantis	matildae	PLoS One	2020		5	D. Szekely	Romanian	Female	Ecuador	MUTPL 731	English	Laboratorio de Ecología Tropical y Servicios Ecosistémicos - EcoSs Lab, Departamento de Ciencias Biológicas, Universidad Técnica Particular de Loja, Loja, Ecuador, Faculty of Natural and Agricultural Sciences, Ovidius University Constanța, Constanța, Romania	NE	MP
301	286	Pristimantis	marahuaka	Revista de la Academia Colombiana de Ciencias Exactas, Físicas y Naturales	2004	Oswaldo Fuentes-Ramos	1	O. Fuentes-Ramos	Venezuelan	Male	Venezuela	MBUCV 6637	English	No se menciona en la publicación	VU	M
301	286	Pristimantis	marahuaka	Revista de la Academia Colombiana de Ciencias Exactas, Físicas y Naturales	2004		2	C. L. Barrio-Amoros	Spanish	Male	Venezuela	MBUCV 6637	English	Fundación AndígenA	VU	M
302	287	Pristimantis	marcoreyesi	Avances en Ciencias e Ingenierías	2014	Juan Pablo Reyes-Puig	1	J. P. Reyes-Puig	Ecuadorian	Male	Ecuador	DHMECN 11343	Spanish	Fundación Ecominga-Red de Protección de Bosques Amenazados/ Fundación Osear Efrén Reyes; Instituto Nacional de Biodiversidad, División de Herpetología	NE	M
302	287	Pristimantis	marcoreyesi	Avances en Ciencias e Ingenierías	2014		2	C. Reyes-Puig	Ecuadorian	Female	Ecuador	DHMECN 11343	Spanish	Fundación Ecominga-Red de Protección de Bosques Amenazados/ Fundación Osear Efrén Reyes; Instituto Nacional de Biodiversidad, División de Herpetología; Pontificia Universidad Católica del Ecuador, Museo de Zoología (QCAZ)	NE	M
302	287	Pristimantis	marcoreyesi	Avances en Ciencias e Ingenierías	2014		3	S. M. Ramirez-Jaramillo	Ecuadorian	Male	Ecuador	DHMECN 11343	Spanish	Museo Ecuatoriano de Ciencias Naturales, Instituto Nacional de Biodiversidad, División de Herpetología	NE	M
302	287	Pristimantis	marcoreyesi	Avances en Ciencias e Ingenierías	2014		4	M. B. Perez	Ecuadorian	Female	Ecuador	DHMECN 11343	Spanish	Museo Ecuatoriano de Ciencias Naturales, Instituto Nacional de Biodiversidad, División de Herpetología	NE	M
302	287	Pristimantis	marcoreyesi	Avances en Ciencias e Ingenierías	2014		5	M. H. Yanez-Muñoz	Ecuadorian	Male	Ecuador	DHMECN 11343	Spanish	Instituto Nacional de Biodiversidad, División de Herpetología; Pontificia Universidad Católica del Ecuador, Museo de Zoología (QCAZ)	NE	M
303	288	Pristimantis	mariaelenae	Zootaxa	2012	Pablo Venegas	1	P. J. Venegas	Peruvian	Male	Peru	CORBIDI 02824	English	División de Herpetología, Centro de Ornitología y Biodiversidad (CORBIDI)	DD	M
303	288	Pristimantis	mariaelenae	Zootaxa	2012		2	W. E. Duellman	American	Male	Peru	CORBIDI 02824	English	Biodiversity Institute, University of Kansas	DD	M
304	289	Pristimantis	marmoratus	Annals and Magazine of Natural History	1900	George Albert Boulenger	1	G. A. Boulenger	Belgian-British	Male	Venezuela	BMNH 1947.2.16.92	English	British Museum	LC	M
305	290	Pristimantis	mars	Revista de la Academia Colombiana de Ciencias Exactas, Físicas y Naturales	1996	John Lynch	1	J. D. Lynch	American	Male	Colombia	ICN 30335	English	School of Biological Sciences, University of Nebraska-Lincoln	CR	M
305	290	Pristimantis	mars	Revista de la Academia Colombiana de Ciencias Exactas, Físicas y Naturales	1996		2	P. M. Ruiz-Carranza	Colombian	Male	Colombia	ICN 30335	English	Instituto de Ciencias Naturales-Museo de Historia Natural. Universidad Nacional de Colombia	CR	M
306	291	Pristimantis	martiae	Proceedings of the Biological Society of Washington	1974	John Lynch	1	J. D. Lynch	American	Male	Ecuador	KU 152389	English		LC	M
307		Pristimantis	maryanneae	ZooKeys	2022	Juan Pablo Reyes-Puig	1	J. P. Reyes-Puig	Ecuadorian	Male	Ecuador	DHMECN 14454	English	Unidad de Investigación, Instituto Nacional de Bio­diversidad (INABIO); Fundación ECOMINGA Red de Protección de Bosques Amenazados, Fundación Oscar Efrén Reyes, Departamento de Ambiente	NE	M
307		Pristimantis	maryanneae	ZooKeys	2022		2	C. Reyes-Puig	Ecuadorian	Female	Ecuador	DHMECN 14454	English	Unidad de Investigación, Instituto Nacional de Bio­diversidad (INABIO); Instituto de Diversidad Biológica Tropical iBIOTROP, Laboratorio de Zoología Terrestre & Museo de Zoología, Universidad San Francisco de Quito USFQ; Instituto BIOSFERA Universidad San Francisco de Quito USFQ	NE	M
307		Pristimantis	maryanneae	ZooKeys	2022		3	D. Franco-Mena	Ecuadorian	Female	Ecuador	DHMECN 14454	English	Ingeniería en Biodiversidad y Recursos Genéticos, Facultad de Ciencias de Medio Ambiente, Universidad Tecnológica Indoamérica; Laboratorio de Biología Evolutiva, Colegio de Ciencias Biológicas y Ambientales COCIBA, Universidad San Francisco de Quito	NE	M
307		Pristimantis	maryanneae	ZooKeys	2022		4	L. Jost	American	Male	Ecuador	DHMECN 14454	English	Fundación ECOMINGA Red de Protección de Bosques Amenazados, Fundación Oscar Efrén Reyes, Departamento de Ambiente	NE	M
307		Pristimantis	maryanneae	ZooKeys	2022		5	M. H. Yánez-Muñoz	Ecuadorian	Male	Ecuador	DHMECN 14454	English	Unidad de Investigación, Instituto Nacional de Bio­diversidad (INABIO); Fundación ECOMINGA Red de Protección de Bosques Amenazados, Fundación Oscar Efrén Reyes, Departamento de Ambiente	NE	M
308	292	Pristimantis	matidiktyo	Herpetologica	2012	H. Mauricio Ortega-Andrade	1	H. M. Ortega-Andrade	Ecuadorian	Male	Ecuador	DHMECN 4437	English	Instituto de Ecologia, A.C.; Fundacion EcoCiencia; Museo Ecuatoriano de Ciencias Naturales	NE	M
308	292	Pristimantis	matidiktyo	Herpetologica	2012		2	J. H. Valencia	Ecuadorian	Male	Ecuador	DHMECN 4437	English	Fundación Herpetologica Gustavo Orcés	NE	M
309	293	Pristimantis	mazar	Zootaxa	2013	Juan Manuel Guayasamin	1	J. M. Guayasamin	Ecuadorian	Male	Ecuador	QCAZ 27556	English	Universidad Tecnológica Indoamérica	NE	MP
309	293	Pristimantis	mazar	Zootaxa	2013		2	A. F. Arteaga-Navarro	Venezuelan	Male	Ecuador	QCAZ 27556	English	Tropical Herping	NE	MP
310	294	Pristimantis	medemi	Revista de la Academia Colombiana de Ciencias Exactas, Físicas y Naturales	1994	John Lynch	1	J. D. Lynch	American	Male	Colombia	ICN 21213	English	University of Nebraska	LC	M
311	295	Pristimantis	megalops	Occasional Papers of the Museum of Zoology, University of Michigan	1917	Alexander G. Ruthven	1	A. G. Ruthven	American	Male	Colombia	UMMZ 48444	English	University of Michigan	NT	M
312	296	Pristimantis	melanogaster	Scientific Papers. Natural History Museum, University of Kansas	1999	William Edward Duellman	1	W. E. Duellman	American	Male	Peru	KU 212321	English	The University of Kansas	NT	M
312	296	Pristimantis	melanogaster	Scientific Papers. Natural History Museum, University of Kansas	1999		2	J. B. Pramuk	American	Female	Peru	KU 212321	English	The University of Kansas	NT	M
313	297	Pristimantis	melanoproctus	Memoria. Sociedad de Ciencias Naturales La Salle	1984	Juan Arturo Rivero Quintero	1	J. A. Rivero	Puerto Rican	Male	Venezuela	UPRM 4407	Spanish	Departamento de Biología, Mayaguez, Universidad de Puerto Rico	DD	M
314	298	Pristimantis	memorans	American Museum Novitates	1997	Charles W. Myers	1	C. W. Myers	American	Male	Venezuela	AMNH 131466	English	American Museum of Natural History	DD	M
314	298	Pristimantis	memorans	American Museum Novitates	1997		2	M. A. Donnelly	American	Female	Venezuela	AMNH 131466	English	American Museum of Natural History; Florida International University	DD	M
315	299	Pristimantis	mendax	Herpetologica	1978	William Duellman	1	W. E. Duellman	American	Male	Peru	KU 173234	English	Museum of Natural History and Department of Systematics and Ecology, The University of Kansas, Lawrence	LC	M
316	300	Pristimantis	meridionalis	Copeia	2007	Edgar Lehr	1	E. Lehr	German	Male	Peru	MUSM 0568	English	No se menciona en la publicación	DD	M
316	300	Pristimantis	meridionalis	Copeia	2007		2	W. E. Duellman	American	Male	Peru	MUSM 0568	English	No se menciona en la publicación	DD	M
317	301	Pristimantis	merostictus	Contributions in Biology and Geology. Milwaukee Public Museum	1984	John Lynch	1	J. D. Lynch	American	Male	Colombia	ICN 12468	English	School of life Sciences, University of Nebraska	VU	M
318	302	Pristimantis	metabates	Scientific Papers. Natural History Museum, University of Kansas	1999	William Edward Duellman	1	W. E. Duellman	American	Male	Peru	KU 186904	English	The University of Kansas	DD	M
318	302	Pristimantis	metabates	Scientific Papers. Natural History Museum, University of Kansas	1999		2	J. B. Pramuk	American	Female	Peru	KU 186904	English	The University of Kansas	DD	M
319	303	Pristimantis	miktos	Zootaxa	2014	H. Mauricio Ortega-Andrade	1	H. M. Ortega-Andrade	Ecuadorian	Male	Ecuador	QCAZ 53531	English	Instituto de Ecología A.C., Red de Biología Evolutiva; Fundación EcoCiencia; Museo Ecuatoriano de Ciencias Naturales	NE	MP
319	303	Pristimantis	miktos	Zootaxa	2014		2	P. J. Venegas	Peruvian	Male	Ecuador	QCAZ 53531	English	División de Herpetología- Centro de Ornitología y Biodiversidad (CORBIDI),	NE	MP
320	304	Pristimantis	mindo	Serie de Publicaciones Científicas, Universidad Tecnológica Indoamérica	2013	Alejandro F. Arteaga-Navarro	1	A. F. Arteaga-Navarro	Venezuelan	Male	Ecuador	MZUTI 1382	English	Tropical Herping	NE	MP
320	304	Pristimantis	mindo	Serie de Publicaciones Científicas, Universidad Tecnológica Indoamérica	2013		2	M. R. Bustamante	Ecuadorian	Male	Ecuador	MZUTI 1382	English	Tropical Herping	NE	MP
320	304	Pristimantis	mindo	Serie de Publicaciones Científicas, Universidad Tecnológica Indoamérica	2013		3	J. M. Guayasamin	Ecuadorian	Male	Ecuador	MZUTI 1382	English	Tropical Herping	NE	MP
321	305	Pristimantis	minimus	Zootaxa	2010	A. Teran-Valdez	1	A. Teran-Valdez	Ecuadorian	Female	Ecuador	QCAZ 41612	English	Museo de Zoología, Escuela de Ciencias Biológicas, Pontificia Universidad Católica del Ecuador	NE	M
321	305	Pristimantis	minimus	Zootaxa	2010		2	J. M. Guayasamin	Ecuadorian	Male	Ecuador	QCAZ 41612	English	Museo de Zoología, Escuela de Ciencias Biológicas, Pontificia Universidad Católica del Ecuador	NE	M
322	306	Pristimantis	minutulus	Phyllomedusa	2007	William Edward Duellman	1	W. E. Duellman	American	Male	Peru	KU 291678	English	University of Kansas	DD	M
322	306	Pristimantis	minutulus	Phyllomedusa	2007		2	S. B. Hedges	American	Male	Peru	KU 291678	English	Pennsylvania State University	DD	M
323	307	Pristimantis	miyatai	Contributions in Biology and Geology. Milwaukee Public Museum	1984	John Lynch	1	J. D. Lynch	American	Male	Colombia	ICN 5165	English	School of life Sciences, University of Nebraska	LC	M
324	308	Pristimantis	mnionaetes	Revista de la Academia Colombiana de Ciencias Exactas, Físicas y Naturales	1998	John Lynch	1	J. D. Lynch	American	Male	Colombia	ICN 11004	English	Universidad Nacional de Colombia	EN	M
325	309	Pristimantis	moa	PLoS One	2020	Elciomar Araújo de Oliveira	1	E. A. de Oliveira	Brazilian	Male	Brazil	ZUFMS-AMP 8558	English	Universidade Federal do Amazonas	NE	MP
325	309	Pristimantis	moa	PLoS One	2020		2	L. Alves da Silva	Brazilian	Male	Brazil	ZUFMS-AMP 8558	English	Universidade Federal da Paraíba	NE	MP
325	309	Pristimantis	moa	PLoS One	2020		3	E.A. Pereira	Brazilian	Male	Brazil	ZUFMS-AMP 8558	English	Universidade Federal Rural do Rio de Janeiro; Universidade Federal de Mato Grosso do Sul; Technische Universität Braunschweig	NE	MP
325	309	Pristimantis	moa	PLoS One	2020		4	K. L. A. Guimarães	Brazilian	Female	Brazil	ZUFMS-AMP 8558	English	Universidade Federal do Oeste do Para	NE	MP
325	309	Pristimantis	moa	PLoS One	2020		5	M. Penhacek	Brazilian	Male	Brazil	ZUFMS-AMP 8558	English	Universidade Federal de Mato Grosso	NE	MP
325	309	Pristimantis	moa	PLoS One	2020		6	J. G. Martinez	Colombian	Male	Brazil	ZUFMS-AMP 8558	English	Institución Universitaria Colegio Mayor de Antioquia	NE	MP
325	309	Pristimantis	moa	PLoS One	2020		7	L. R. Rodrigues	Brazilian	Male	Brazil	ZUFMS-AMP 8558	English	Universidade Federal do Oeste do Para	NE	MP
325	309	Pristimantis	moa	PLoS One	2020		8	D. J. Santana	Brazilian	Male	Brazil	ZUFMS-AMP 8558	English	Universidade Federal de Mato Grosso do Sul	NE	MP
325	309	Pristimantis	moa	PLoS One	2020		9	E. J. Hernandez-Ruz	Brazilian	Male	Brazil	ZUFMS-AMP 8558	English	Universidade Federal do Pará	NE	MP
326	310	Pristimantis	modipeplus	Miscellaneous Publication. Museum of Natural History, University of Kansas	1981	John Lynch	1	J. D. Lynch	American	Male	Ecuador	KU 131283	English	University of Nebraska; University of Kansas	EN	M
327	311	Pristimantis	molybrignus	Caldasia	1986	John Lynch	1	J. D. Lynch	American	Male	Colombia	ICN 7895	English	The University of Nebraska	CR	M
328	312	Pristimantis	mondolfii	Memoria. Sociedad de Ciencias Naturales La Salle	1984	Juan Arturo Rivero Quintero	1	J. A. Rivero	Puerto Rican	Male	Colombia	UPRM 6082	Spanish	Departamento de Biología, Mayaguez, Universidad de Puerto Rico	DD	M
329	313	Pristimantis	moro	Bulletin of the Southern California Academy of Sciences	1965	Jay Savage	1	J. M. Savage	American	Male	Costa Rica	CRE 765	English	Department of Biological Sciences and Allan Hancock Foundation, University of Southern California	LC	M
330	314	Pristimantis	muchimuk	Zootaxa	2010	C. L. Barrio-Amoros	1	C. L. Barrio-Amoros	Spanish	Male	Venezuela	MHNLS 19652	English	Fundación AndígenA; Fundación Explora	VU	M
330	314	Pristimantis	muchimuk	Zootaxa	2010		2	J. Mesa	Venezuelan	Male	Venezuela	MHNLS 19652	English	Fundación Explora	VU	M
330	314	Pristimantis	muchimuk	Zootaxa	2010		3	C. Brewer-Carias	Venezuelan	Male	Venezuela	MHNLS 19652	English	Fundación Explora	VU	M
330	314	Pristimantis	muchimuk	Zootaxa	2010		4	R. W. McDiarmid	American	Male	Venezuela	MHNLS 19652	English	US Geological Survey, Patuxent Wildlife Research Center, National Museum of Natural History	VU	M
331	315	Pristimantis	multicolor	Zookeys	2019	N. B. Paez	1	N. B. Paez	Ecuadorian	Female	Ecuador	QCAZ 47213	English	Pontificia Universidad Católica del Ecuador; University of British Columbia	NE	MP
331	315	Pristimantis	multicolor	Zookeys	2019		2	S. R. Ron	Ecuadorian	Male	Ecuador	QCAZ 47213	English	Pontificia Universidad Católica del Ecuador	NE	MP
332	316	Pristimantis	munozi	Zootaxa	2014	Fernando J. Rojas-Runjaic	1	F. J. M. Rojas-Runjaic	Venezuelan	Male	Ecuador	MZUTI 1782	English	Museo de Historia Natural La Salle	NE	M
332	316	Pristimantis	munozi	Zootaxa	2014		2	A. J. Delgado C.	Peruvian	Female	Ecuador	MZUTI 1782	English	Museo de Historia Natural, Universidad Nacional de San Antonio Abad del Cusco	NE	M
332	316	Pristimantis	munozi	Zootaxa	2014		3	J. M. Guayasamin	Ecuadorian	Male	Ecuador	MZUTI 1782	English	Centro de Investigación de la Biodiversidad y Cambio Climático (BioCamb), Universidad Tecnológica Indoamérica	NE	M
333	317	Pristimantis	muranunka	Papéis Avulsos de Zoologia	2017	J. Brito-Molina	1	J. Brito-Molina	Ecuadorian	Male	Ecuador	MEPN 14721	Spanish	Instituto de Ciencias Biológicas, Escuela Politécnica Nacional; Instituto Nacional de Biodiversidad.	NE	M
333	317	Pristimantis	muranunka	Papéis Avulsos de Zoologia	2017		2	A. Almendariz	Ecuadorian	Female	Ecuador	MEPN 14721	Spanish	Instituto de Ciencias Biológicas, Escuela Politécnica Nacional	NE	M
333	317	Pristimantis	muranunka	Papéis Avulsos de Zoologia	2017		3	D. Batallas	Ecuadorian	Male	Ecuador	MEPN 14721	Spanish	Instituto Nacional de Biodiversidad	NE	M
333	317	Pristimantis	muranunka	Papéis Avulsos de Zoologia	2017		4	S. R. Ron	Ecuadorian	Male	Ecuador	MEPN 14721	Spanish	Museo de Zoología, Escuela de Biología, Pontificia Universidad Católica del Ecuador	NE	M
334	318	Pristimantis	muricatus	Breviora	1980	John Lynch	1	J. D. Lynch	American	Male	Ecuador	MCZ 94469	English	School of Life Sciences, The University of Nebraska, Lincoln	VU	M
334	318	Pristimantis	muricatus	Breviora	1980		2	K. Mitaya	American	Male	Ecuador	MCZ 94469	English	Museum of Comparative Zoology, Harvard University	VU	M
335	319	Pristimantis	muscosus	Scientific Papers. Natural History Museum, University of Kansas	1999	William Edward Duellman	1	W. E. Duellman	American	Male	Peru	KU 219482	English	The University of Kansas	NT	M
335	319	Pristimantis	muscosus	Scientific Papers. Natural History Museum, University of Kansas	1999		2	J. B. Pramuk	American	Female	Peru	KU 219482	English	The University of Kansas	NT	M
336	320	Pristimantis	museosus	Amphibia-Reptilia	1994	Roberto Ibáñez D	1	R. Ibáñez D.	Panamean	Male	Panama	MVUP 1348	English	Smithsonian Tropical Research Institute; Circulo Herpetológico de Panamá	EN	M
336	320	Pristimantis	museosus	Amphibia-Reptilia	1994		2	C. A. Jaramillo	Panamean	Male	Panama	MVUP 1348	English	Smithsonian Tropical Research Institute; Circulo Herpetológico de Panamá	EN	M
336	320	Pristimantis	museosus	Amphibia-Reptilia	1994		3	F. A. Arosemena	Panamean	Male	Panama	MVUP 1348	English	Asociación Nacional para la Conservación de la Naturaleza (ANCON	EN	M
337	321	Pristimantis	mutabilis	Zoological Journal of the Linnean Society	2015	Juan Manuel Guayasamin	1	J. M. Guayasamin	Ecuadorian	Male	Ecuador	MZUTI 2190	English	Centro de Investigación de la Biodiversidad y Cambio Climático – BioCamb, Universidad TecnológicaIndoamérica	EN	MP
337	321	Pristimantis	mutabilis	Zoological Journal of the Linnean Society	2015		2	T. Krynak	American	Male	Ecuador	MZUTI 2190	English	Cleveland Metroparks	EN	MP
337	321	Pristimantis	mutabilis	Zoological Journal of the Linnean Society	2015		3	K. L. Krynak	American	Female	Ecuador	MZUTI 2190	English	Case Western Reserve University	EN	MP
337	321	Pristimantis	mutabilis	Zoological Journal of the Linnean Society	2015		4	J. Culebras	Ecuadorian	Male	Ecuador	MZUTI 2190	English	Centro de Investigación de la Biodiversidad y Cambio Climático – BioCamb, Universidad TecnológicaIndoamérica; Biodiversity Institute and Department of Ecology and Evolutionary Biology, University of Kansas	EN	MP
337	321	Pristimantis	mutabilis	Zoological Journal of the Linnean Society	2015		5	C. R. Hutter	American	Male	Ecuador	MZUTI 2190	English	Tropical Herping	EN	MP
338	322	Pristimantis	myersi	Proceedings of the California Academy of Sciences	1963	Coleman Jett Goin	1	C. J. Goin	American	Male	Colombia	CAS 85177	English	University of Florida	LC	M
338	322	Pristimantis	myersi	Proceedings of the California Academy of Sciences	1963		2	D. M. Cochran	American	Female	Colombia	CAS 85177	English	United States National Museum	LC	M
339	323	Pristimantis	myops	Revista de la Academia Colombiana de Ciencias Exactas, Físicas y Naturales	1998	John Lynch	1	J. D. Lynch	American	Male	Colombia	ICN 39684	English	Universidad Nacional de Colombia	DD	M
340	324	Pristimantis	nangaritza	Zookeys	2019	N. B. Paez	1	N. B. Paez	Ecuadorian	Female	Ecuador	QCAZ 41710	English	Pontificia Universidad Católica del Ecuador; University of British Columbia	NE	MP
340	324	Pristimantis	nangaritza	Zookeys	2019		2	S. R. Ron	Ecuadorian	Male	Ecuador	QCAZ 41710	English	Pontificia Universidad Católica del Ecuador	NE	MP
341	325	Pristimantis	nankints	ZooKeys	2020	Santiago R. Ron	1	Santiago R. Ron	Ecuadorian	Male	Ecuador	QCAZ 71457	English	Pontificia Universidad Católica del Ecuador	NE	MP
341	325	Pristimantis	nankints	ZooKeys	2020		2	J. Carrion	Ecuadorian	Male	Ecuador	QCAZ 71457	English	Pontificia Universidad Católica del Ecuador	NE	MP
341	325	Pristimantis	nankints	ZooKeys	2020		3	M. A. Caminer	Ecuadorian	Male	Ecuador	QCAZ 71457	English	Pontificia Universidad Católica del Ecuador; Institut für Organismische und Molekulare Evolutionsbiologie Johannes Gutenberg-Universität	NE	MP
341	325	Pristimantis	nankints	ZooKeys	2020		4	Yerka Sagredo	Ecuadorian	Female	Ecuador	QCAZ 71457	English	Pontificia Universidad Católica del Ecuador	NE	MP
341	325	Pristimantis	nankints	ZooKeys	2020		5	M. J. Navarrete	Ecuadorian	Female	Ecuador	QCAZ 71457	English	Pontificia Universidad Católica del Ecuador	NE	MP
341	325	Pristimantis	nankints	ZooKeys	2020		6	J. A. Ortega	Ecuadorian	Female	Ecuador	QCAZ 71457	English	Pontificia Universidad Católica del Ecuador	NE	MP
341	325	Pristimantis	nankints	ZooKeys	2020		7	A. Varela-Jaramillo	Ecuadorian	Female	Ecuador	QCAZ 71457	English	Pontificia Universidad Católica del Ecuador	NE	MP
341	325	Pristimantis	nankints	ZooKeys	2020		8	G. A. Maldonado-Castro	Ecuadorian	Female	Ecuador	QCAZ 71457	English	Pontificia Universidad Católica del Ecuador	NE	MP
341	325	Pristimantis	nankints	ZooKeys	2020		9	C. Teran	Ecuadorian	Female	Ecuador	QCAZ 71457	English	Pontificia Universidad Católica del Ecuador	NE	MP
342		Pristimantis	nanus	Zoological Journal of the Linnean Society	2021	Daniel Zumel	1	D. Zumel	Spanish	Male	Ecuador	QCAZ 72596	English	Museo de Zoología, Escuela de Biología, Facultad de Ciencias Exactas y Naturales, Pontificia Universidad Católica del Ecuador; Real Jardín Botánico (RJB-CSIC)	NE	MP
342		Pristimantis	nanus	Zoological Journal of the Linnean Society	2021		2	D. Buckley	Spanish	Male	Ecuador	QCAZ 72596	English	Departamento de Biología (Genética). Facultad de Ciencias (Ed. Biología), Universidad Autónoma de Madrid (UAM); Centro de Investigaciones en Biodiversidad y Cambio Global (CIBC-UAM). Edificio de Biología, Universidad Autónoma de Madrid	NE	MP
342		Pristimantis	nanus	Zoological Journal of the Linnean Society	2021		3	S. R. Ron	Ecuadorian	Male	Ecuador	QCAZ 72596	English	Museo de Zoología, Escuela de Biología, Facultad de Ciencias Exactas y Naturales, Pontificia Universidad Católica del Ecuador	NE	MP
343	326	Pristimantis	nebulosus	Bonner Zoologische Beiträge	1992	Henle Klaus	1	K. Henle	German	Male	Peru	ZFMK 27634	German	No se menciona en la publicación	DD	M
344	327	Pristimantis	nelsongalloi	Zootaxa	2019	Jorge H. Valencia	1	J. H. Valencia	Ecuadorian	Male	Ecuador	FHGO 13018	English	Fundación Herpetológica Gustavo Orcés	NE	M
344	327	Pristimantis	nelsongalloi	Zootaxa	2019		2	F. Valladares-Suntasig	Ecuadorian	Male	Ecuador	FHGO 13018	English	Fundación Herpetológica Gustavo Orcés	NE	M
344	327	Pristimantis	nelsongalloi	Zootaxa	2019		3	L. Tipantiza-Tuguminago	Ecuadorian	Male	Ecuador	FHGO 13018	English	Fundación Herpetológica Gustavo Orcés	NE	M
344	327	Pristimantis	nelsongalloi	Zootaxa	2019		4	M. R. Dueñas	Ecuadorian	Male	Ecuador	FHGO 13018	English	Fundación Herpetológica Gustavo Orcés; División de Herpetología, Museo Ecuatoriano de Ciencias Naturales, Instituto Nacional de Biodiversidad	NE	M
345	328	Pristimantis	nephophilus	Scientific Papers. Natural History Museum, University of Kansas	1999	William Edward Duellman	1	W. E. Duellman	American	Male	Ecuador	KU 212306	English	The University of Kansas	NT	M
345	328	Pristimantis	nephophilus	Scientific Papers. Natural History Museum, University of Kansas	1999		2	J. B. Pramuk	American	Female	Ecuador	KU 212306	English	The University of Kansas	NT	M
346	329	Pristimantis	nervicus	Revista de la Academia Colombiana de Ciencias Exactas, Físicas y Naturales	1994	John Lynch	1	J. D. Lynch	American	Male	Colombia	ICN 32323	English	University of Nebraska	LC	M
347	330	Pristimantis	nicefori	Bulletin of the United States National Museum	1970	Doris M. Cochran	1	D. M. Cochran	American	Female	Colombia	USNM 147012	English	Division of Reptiles and Amphibians, United States National Museum	LC	M
347	330	Pristimantis	nicefori	Bulletin of the United States National Museum	1970		2	C. J. Goin	American	Male	Colombia	USNM 147012	English	Department of Biological Science, University fo Florida; Carnegie Museum	LC	M
348	331	Pristimantis	nietoi	PLoS One	2016	Alejandro F. Arteaga-Navarro	1	A. F. Arteaga-Navarro	Venezuelan	Male	Ecuador	MZUTI 3913	English	Tropical Herping; Universidad Tecnológica Indoamérica	NE	MP
348	331	Pristimantis	nietoi	PLoS One	2016		2	R. A. Pyron	American	Male	Ecuador	MZUTI 3913	English	The George Washington University	NE	MP
348	331	Pristimantis	nietoi	PLoS One	2016		3	N. Peñafiel	Ecuadorian	Male	Ecuador	MZUTI 3913	English	Universidad Tecnológica Indoamérica	NE	MP
348	331	Pristimantis	nietoi	PLoS One	2016		4	P. Romero-Barreto	Ecuadorian	Female	Ecuador	MZUTI 3913	English	Tropical Herping; Fundación EcoCiencia	NE	MP
348	331	Pristimantis	nietoi	PLoS One	2016		5	J. Culebras	Ecuadorian	Male	Ecuador	MZUTI 3913	English	Universidad Tecnológica Indoamérica	NE	MP
348	331	Pristimantis	nietoi	PLoS One	2016		6	L. Bustamante	Ecuadorian	Male	Ecuador	MZUTI 3913	English	Tropical Herping; Universidad Tecnológica Indoamérica	NE	MP
348	331	Pristimantis	nietoi	PLoS One	2016		7	M. H. Yanez-Muñoz	Ecuadorian	Male	Ecuador	MZUTI 3913	English	Museo Ecuatoriano de Ciencias Naturales	NE	MP
348	331	Pristimantis	nietoi	PLoS One	2016		8	J. M. Guayasamin	Ecuadorian	Male	Ecuador	MZUTI 3913	English	Universidad Tecnológica Indoamérica	NE	MP
349	332	Pristimantis	nigrogriseus	Arkiv för Zoologi	1945	Lars Gabriel Andersson	1	L. G. Andersson	Swedish	Male	Ecuador	NHRM 1905	Swedish	Naturhistoriska riksmuseet	VU	M
350	333	Pristimantis	nimbus	Zootaxa	2017	V. L. Urgiles	1	V. L. Urgiles	Ecuadorian	Female	Ecuador	MZUA.AN.1475	English	Laboratorio de Herpetología, Museo de Zoología de la Universidad del Azuay MZUA; Instituto Nacional de Biodiversidad del Ecuador	NE	M
350	333	Pristimantis	nimbus	Zootaxa	2017		2	V. Posse-Sarmiento	Ecuadorian	Female	Ecuador	MZUA.AN.1475	English	Laboratorio de Herpetología, Museo de Zoología de la Universidad del Azuay MZUA	NE	M
350	333	Pristimantis	nimbus	Zootaxa	2017		3	B. A. Timbe	Ecuadorian	Male	Ecuador	MZUA.AN.1475	English	Laboratorio de Herpetología, Museo de Zoología de la Universidad del Azuay MZUA	NE	M
350	333	Pristimantis	nimbus	Zootaxa	2017		4	P. X. Astudillo	Ecuadorian	Male	Ecuador	MZUA.AN.1475	English	Escuela de Biología, Ecología y Gestión, Universidad del Azuay	NE	M
350	333	Pristimantis	nimbus	Zootaxa	2017		5	J. C. Sánchez-Nivicela	Ecuadorian	Male	Ecuador	MZUA.AN.1475	English	Laboratorio de Herpetología, Museo de Zoología de la Universidad del Azuay MZUA; Instituto Nacional de Biodiversidad del Ecuador	NE	M
351	334	Pristimantis	nubisilva	Journal of Threatened Taxa	2015	Hinrich Kaiser	1	H. Kaiser	American	Male	Venezuela	CVULA 7430	English	Victor Valley College; National Museum of Natural History, Smithsonian Institution	VU	MP
351	334	Pristimantis	nubisilva	Journal of Threatened Taxa	2015		2	C. L. Barrio-Amoros	Spanish	Male	Venezuela	CVULA 7430	English	Doc Frog Expeditions	VU	MP
351	334	Pristimantis	nubisilva	Journal of Threatened Taxa	2015		3	G. A. Rivas-Fuenmayor	Venezuelan	Male	Venezuela	CVULA 7430	English	La Universidad del Zulia	VU	MP
351	334	Pristimantis	nubisilva	Journal of Threatened Taxa	2015		4	C. Steinlein	German	Male	Venezuela	CVULA 7430	English	Universität Würzburg	VU	MP
351	334	Pristimantis	nubisilva	Journal of Threatened Taxa	2015		5	M. Schmid	German	Male	Venezuela	CVULA 7430	English	Universität Würzburg	VU	MP
352	335	Pristimantis	nyctophylax	Occasional Papers of the Museum of Natural History, University of Kansas	1976	John Lynch	1	J. D. Lynch	American	Male	Ecuador	KU 110909	English	Museum of Natural History, The University of Kansas, Lawrence	VU	M
353	336	Pristimantis	obmutescens	Caldasia	1980	John Lynch	1	J. D. Lynch	American	Male	Colombia	ICN 2087	English	School of Life Sciences, The University of Nebraska, Lincoln	LC	M
354	337	Pristimantis	ocellatus	Occasional Papers of the Museum of Natural History, University of Kansas	1990	John Lynch	1	J. D. Lynch	American	Male	Colombia	IND-AN 1441	English	Museum of Natural History The University of Kansas; School of Life Sciences, The University of Nebraska, Lincoln	DD	M
354	337	Pristimantis	ocellatus	Occasional Papers of the Museum of Natural History, University of Kansas	1990		2	P. A. Burrowes	American	Female	Colombia	IND-AN 1441	English	Division of Herpetology, Museum of Natural History, Dyche Hall, and Department of Systematics and Ecology, Haworth Hall, The University of Kansas Lawrence	DD	M
355	338	Pristimantis	ockendeni	Annals and Magazine of Natural History	1912	George Albert Boulenger	1	G. A. Boulenger	Belgian-British	Male	Peru	BMNH 1947.2.16.88-90	English	British Museum	LC	M
356	339	Pristimantis	ocreatus	Miscellaneous Publication. Museum of Natural History, University of Kansas	1981	John Lynch	1	J. D. Lynch	American	Male	Ecuador	KU 117573	English	University of Nebraska; University of Kansas	EN	M
357		Pristimantis	okmoi	South American Journal Of Herpetology	2021	H. Mauricio Ortega-Andrade	1	H. M. Ortega-Andrade	Ecuadorian	Male	Peru	MUBI 14461	English	Biogeography and Spatial Ecology Research Group, Universidad Regional Amazónica IKIAM;Instituto Nacional de Biodiversidad, División de Herpetología, Sección Vertebrados	NE	MP
357		Pristimantis	okmoi	South American Journal Of Herpetology	2021		2	J. L. Deichmann	American	Female	Peru	MUBI 14461	English	Center for Conservation and Sustainability, Smithsonian Conservation Biology Institute, National Zoological Park	NE	MP
357		Pristimantis	okmoi	South American Journal Of Herpetology	2021		3	J. C. Chaparro	Peruvian	Male	Peru	MUBI 14461	English	Museo de Biodiversidad del Perú;Museo de Historia Natural, Universidad Nacional de San Antonio Abad del Cusco	NE	MP
358	340	Pristimantis	olivaceus	Studies on Neotropical Fauna and Environment	1998	Jörn Köhler	1	J. Köhler	German	Male	Bolivia	CBF 3329	English	Zoologisches Forschungsinstitut und Museum Alexander Koenig	DD	M
358	340	Pristimantis	olivaceus	Studies on Neotropical Fauna and Environment	1998		2	V. R. Morales	Peruvian	Male	Bolivia	CBF 3329	English	Texas A&M University	DD	M
358	340	Pristimantis	olivaceus	Studies on Neotropical Fauna and Environment	1998		3	S. Lötters	German	Male	Bolivia	CBF 3329	English	Zoologisches Forschungsinstitut und Museum Alexander Koenig	DD	M
358	340	Pristimantis	olivaceus	Studies on Neotropical Fauna and Environment	1998		4	S. Reichle	German	Male	Bolivia	CBF 3329	English	Zoologisches Forschungsinstitut und Museum Alexander Koenig	DD	M
358	340	Pristimantis	olivaceus	Studies on Neotropical Fauna and Environment	1998		5	J. Aparicio	Bolivian	Male	Bolivia	CBF 3329	English	Colección Boliviana de Fauna	DD	M
359	341	Pristimantis	omeviridis	PLoS One	2015	H. Mauricio Ortega-Andrade	1	H. M. Ortega-Andrade	Ecuadorian	Male	Ecuador	QCAZ 55392	English	Instituto de Ecología A.C.; Museo Ecuatoriano de Ciencias Naturales; Fundación EcoCiencia	LC	MP
359	341	Pristimantis	omeviridis	PLoS One	2015		2	O. R. Rojas-Soto	Mexican	Male	Ecuador	QCAZ 55392	English	Instituto de Ecología A.C.	LC	MP
359	341	Pristimantis	omeviridis	PLoS One	2015		3	J. H. Valencia	Ecuadorian	Male	Ecuador	QCAZ 55392	English	Fundación Herpetológica Gustavo Orcés	LC	MP
359	341	Pristimantis	omeviridis	PLoS One	2015		4	A. Espinosa de los Monteros	Mexican	Male	Ecuador	QCAZ 55392	English	Instituto de Ecología A.C.	LC	MP
359	341	Pristimantis	omeviridis	PLoS One	2015		5	J. J. Morrone	Argentina-Mexican	Male	Ecuador	QCAZ 55392	English	Universidad Nacional Autónoma de México (UNAM)	LC	MP
359	341	Pristimantis	omeviridis	PLoS One	2015		6	S. R. Ron	Ecuadorian	Male	Ecuador	QCAZ 55392	English	Pontificia Universidad Católica del Ecuador	LC	MP
359	341	Pristimantis	omeviridis	PLoS One	2015		7	D. C. Cannatella	American	Male	Ecuador	QCAZ 55392	English	The University of Texas	LC	MP
360	342	Pristimantis	onorei	Revue Suisse de Zoologie	2009	Dennis Rodder	1	D. Rödder	German	Male	Ecuador	MHNG 2392.25	English	Zoologisches Forschungsmuseum Alexander Koenig, Adenauerallee; University of Trier	NE	M
360	342	Pristimantis	onorei	Revue Suisse de Zoologie	2009		2	A. Schmitz	Swiss	Male	Ecuador	MHNG 2392.25	English	Museum d' Histoire Naturelle, Switzerland	NE	M
361	343	Pristimantis	orcesi	Herpetologica	1972	John Lynch	1	J. D. Lynch	American	Male	Ecuador	KU 130316	English	No se menciona en la publicación	LC	M
362	344	Pristimantis	orcus	Zootaxa	2009	Edgar Lehr	1	E. Lehr	German	Male	Peru	MUSM27435	English	Senckenberg Naturhistorische Sammlungen Dresden, Museum für Tierkund	LC	M
362	344	Pristimantis	orcus	Zootaxa	2009		2	A. Catenazzi	American	Male	Peru	MUSM27435	English	Department of Integrative Biology, University of California at Berkeley	LC	M
362	344	Pristimantis	orcus	Zootaxa	2009		3	D. Rodriguez	Peruvian	Male	Peru	MUSM27435	English	Museo de Historia Natural, Departamento de Herpetología, Universidad Nacional Mayor de San Marcos,	LC	M
363	345	Pristimantis	orestes	Miscellaneous Publication. Museum of Natural History, University of Kansas	1979	John Lynch	1	J. D. Lynch	American	Male	Ecuador	KU 141998	English	School of Life Sciences, The University of Nebraska, Lincoln; Museum of Natural History The University of Kansas, Lawrence	EN	M
364	346	Pristimantis	ornatissimus	Bulletin du Museum National d'Histoire Naturelle	1911	Raymond Despax	1	R. Despax	French	Male	Ecuador	MNHNP 1906.264	French	France. Service Géographique de l'Armée.	VU	M
365	347	Pristimantis	ornatus	Herpetological Monographs	2006	Edgar Lehr	1	E. Lehr	German	Male	Peru	MUSM 20664	English	Museum für Tierkunde	EN	M
365	347	Pristimantis	ornatus	Herpetological Monographs	2006		2	M. Lundberg	German	Male	Peru	MUSM 20664	English	Museum für Tierkunde	EN	M
365	347	Pristimantis	ornatus	Herpetological Monographs	2006		3	C. Aguilar	Peruvian	Male	Peru	MUSM 20664	English	Universidad Nacional Mayor de San Marcos	EN	M
365	347	Pristimantis	ornatus	Herpetological Monographs	2006		4	R. von May	American	Male	Peru	MUSM 20664	English	Florida International University	EN	M
366	348	Pristimantis	orpacobates	Occasional Papers of the Museum of Natural History, University of Kansas	1994	John Lynch	1	J. D. Lynch	American	Male	Colombia	ICN 20249	English	The University of Nebraska; The University of Kansas; Universidad Nacional de Colombia	NT	M
366	348	Pristimantis	orpacobates	Occasional Papers of the Museum of Natural History, University of Kansas	1994		2	P. M. Ruiz-Carranza	Colombian	Male	Colombia	ICN 20249	English	The University of Nebraska; The University of Kansas; Universidad Nacional de Colombia	NT	M
366	348	Pristimantis	orpacobates	Occasional Papers of the Museum of Natural History, University of Kansas	1994		3	M. C. Ardila-Robayo	Colombian	Female	Colombia	ICN 20249	English	The University of Nebraska; The University of Kansas; Universidad Nacional de Colombia	NT	M
367	349	Pristimantis	orphnolaimus	Proceedings of the Biological Society of Washington	1970	John Lynch	1	J. D. Lynch	American	Male	Peru	KU 125332	English	University of Kansas; University of Nebraska	LC	M
368	350	Pristimantis	ortizi	Herpetological Monographs	2004	Juan Manuel Guayasamin	1	J. M. Guayasamin	Ecuadorian	Male	Ecuador	QCAZ 16313	English	The University of Kansas	DD	M
368	350	Pristimantis	ortizi	Herpetological Monographs	2004		2	D. Almeida-Reinoso	Ecuadorian	Male	Ecuador	QCAZ 16313	English	Universidad Central del Ecuador	DD	M
368	350	Pristimantis	ortizi	Herpetological Monographs	2004		3	F. Nogales-Sornosa	Ecuadorian	Male	Ecuador	QCAZ 16313	English	Fundacion Ecologica Arcoiris	DD	M
369	351	Pristimantis	padiali	Vertebrate Zoology	2010		1	J. Moravec	Czech Republic	Male	Peru	MZUNAP 01-792	English	Department of Zoology, National Museum (Czech Republic)	LC	M
369	351	Pristimantis	padiali	Vertebrate Zoology	2010		2	E. Lehr	German	Male	Peru	MZUNAP 01-792	English	Illinois Wesleyan University, Department of Biology	LC	M
369	351	Pristimantis	padiali	Vertebrate Zoology	2010		3	P. E. Perez-Peña	Peruvian	Male	Peru	MZUNAP 01-792	English	FUNDAMAZONIA	LC	M
369	351	Pristimantis	padiali	Vertebrate Zoology	2010		4	J. J. Lopez	Peruvian	Male	Peru	MZUNAP 01-792	English	Independent	LC	M
369	351	Pristimantis	padiali	Vertebrate Zoology	2010		5	L. A. Gagliardi-Urrutia	Peruvian	Male	Peru	MZUNAP 01-792	English	Peruvian Center of Biodiversity and Conservation (PCRC	LC	M
369	351	Pristimantis	padiali	Vertebrate Zoology	2010		6	I. Arista-Tuanama	Peruvian	Male	Peru	MZUNAP 01-792	English	Independent	LC	M
370	352	Pristimantis	padrecarlosi	Zootaxa	2006	Jonh Jairo Mueses-Cisneros	1	J. J. Mueses-Cisneros	Colombian	Male	Colombia	ICN 50086	English	Publicacion no disponible	DD	Publicacion no disponible
371	353	Pristimantis	pahuma	Neotropical Biodiversity	2015	Carl R. Hutter	1	C. R. Hutter	American	Male	Ecuador	MZUTI 493	English	University of Kansas	EN	MP
371	353	Pristimantis	pahuma	Neotropical Biodiversity	2015		2	J. M. Guayasamin	Ecuadorian	Male	Ecuador	MZUTI 493	English	Universidad Tecnológica Indoamérica	EN	MP
372	354	Pristimantis	paisa	Revista de la Academia Colombiana de Ciencias Exactas, Físicas y Naturales	1999	John Lynch	1	J. D. Lynch	American	Male	Colombia	ICN 9992	English	Instituto de Ciencias Naturales-Museo de Historia Natural. Universidad Nacional de Colombia	LC	M
372	354	Pristimantis	paisa	Revista de la Academia Colombiana de Ciencias Exactas, Físicas y Naturales	1999		2	M. C. Ardila-Robayo	Colombian	Female	Colombia	ICN 9992	English	I+S1068:S1084nstituto de Ciencias Naturales-Museo de Historia Natural. Universidad Nacional de Colombia	LC	M
373	355	Pristimantis	palmeri	Annals and Magazine of Natural History	1912	George Albert Boulenger	1	G. A. Boulenger	Belgian-British	Male	Colombia	BMNH 1947.2.16.86-87	English	British Museum	LC	M
374	356	Pristimantis	paquishae	Papéis Avulsos de Zoologia	2014	J. Brito-Molina	1	J. Brito-Molina	Ecuadorian	Male	Ecuador	MEPN 15337	Spanish	Museo Ecuatoriano de Ciencias Naturales del Instituto Nacional de Biodiversidad	NE	M
374	356	Pristimantis	paquishae	Papéis Avulsos de Zoologia	2014		2	D. Batallas	Ecuadorian	Male	Ecuador	MEPN 15337	Spanish	Fundación Naturaleza Kakaram	NE	M
374	356	Pristimantis	paquishae	Papéis Avulsos de Zoologia	2014		3	D. Velalcazar	Ecuadorian	Male	Ecuador	MEPN 15337	Spanish	Escuela de Biología, Pontificia Universidad Católica del Ecuador	NE	M
375	357	Pristimantis	paramerus	Memoria. Sociedad de Ciencias Naturales La Salle	1984	Juan Arturo Rivero Quintero	1	J. A. Rivero	Puerto Rican	Male	Venezuela	UPRM 2926	Spanish	Departamento de Biología, Mayaguez, Universidad de Puerto Rico	EN	M
376	358	Pristimantis	pardalinus	Herpetological Monographs	2006	Edgar Lehr	1	E. Lehr	German	Male	Colombia	MUSM 19806	English	Museum für Tierkunde	EN	M
376	358	Pristimantis	pardalinus	Herpetological Monographs	2006		2	M. Lundberg	German	Male	Colombia	MUSM 19806	English	Museum für Tierkunde	EN	M
376	358	Pristimantis	pardalinus	Herpetological Monographs	2006		3	C. Aguilar	Peruvian	Male	Colombia	MUSM 19806	English	Universidad Nacional Mayor de San Marcos	EN	M
376	358	Pristimantis	pardalinus	Herpetological Monographs	2006		4	R. von May	American	Male	Colombia	MUSM 19806	English	Florida International University	EN	M
377	359	Pristimantis	pardalis	Proceedings of the New England Zoölogical Club	1928	Thomas Barbour	1	T. Barbour	American	Male	Panama	MCZ 13057	English	Harvard Museum of Comparative Zoology	NT	M
378	360	Pristimantis	parectatus	Revista de la Academia Colombiana de Ciencias Exactas, Físicas y Naturales	1998	John Lynch	1	J. D. Lynch	American	Male	Colombia	ICN 9247	English	Instituto de Ciencias Naturales, Universidad Nacional de Colombia	EN	M
378	360	Pristimantis	parectatus	Revista de la Academia Colombiana de Ciencias Exactas, Físicas y Naturales	1998		2	J. V. Rueda-Almonacid	Colombian	Male	Colombia	ICN 9247	English	Instituto de Ciencias Naturales, Universidad Nacional de Colombia	EN	M
379	361	Pristimantis	pariagnomus	Journal of Threatened Taxa	2015	Hinrich Kaiser	1	H. Kaiser	American	Male	Venezuela	MHNLS 14456	English	Victor Valley College; National Museum of Natural History, Smithsonian Institution	EN	MP
379	361	Pristimantis	pariagnomus	Journal of Threatened Taxa	2015		2	C. L. Barrio-Amoros	Spanish	Male	Venezuela	MHNLS 14456	English	Doc Frog Expeditions	EN	MP
379	361	Pristimantis	pariagnomus	Journal of Threatened Taxa	2015		3	G. A. Rivas-Fuenmayor	Venezuelan	Male	Venezuela	MHNLS 14456	English	La Universidad del Zulia	EN	MP
379	361	Pristimantis	pariagnomus	Journal of Threatened Taxa	2015		4	C. Steinlein	German	Male	Venezuela	MHNLS 14456	English	Universität Würzburg	EN	MP
379	361	Pristimantis	pariagnomus	Journal of Threatened Taxa	2015		5	M. Schmid	German	Male	Venezuela	MHNLS 14456	English	Universität Würzburg	EN	MP
380	362	Pristimantis	parvillus	Occasional Papers of the Museum of Natural History, University of Kansas	1976	John Lynch	1	J. D. Lynch	American	Male	Ecuador	KU 111345	English	Museum of Natural History, The University of Kansas, Lawrence	LC	M
381	363	Pristimantis	pastazensis	Arkiv för Zoologi	1945	Lars Gabriel Andersson	1	L. G. Andersson	Swedish	Male	Ecuador	NHRM 1918	Swedish	Naturhistoriska riksmuseet	EN	M
382	364	Pristimantis	pataikos	Scientific Papers. Natural History Museum, University of Kansas	1999	William Edward Duellman	1	W. E. Duellman	American	Male	Ecuador	KU 212320	English	The University of Kansas	DD	M
382	364	Pristimantis	pataikos	Scientific Papers. Natural History Museum, University of Kansas	1999		2	J. B. Pramuk	American	Female	Ecuador	KU 212320	English	The University of Kansas	DD	M
383	365	Pristimantis	paulodutrai	Revista Brasileira de Biologia	1975	Werner Bokermann	1	W. C. A. Bokermann	Brazilian	Male	Brazil	WCAB 47227	Portuguese	No se encuentra la publicación	LC	M
384		Pristimantis	paulpittmani	Taxonomy	2021	Pablo J. Venegas	1	P. J. Venegas	Peruvian	Male	Peru	CORBIDI 20833	English	Instituto Peruano de Herpetología (IPH);División de Herpetología, Centro de Ornitología y Biodiversidad (CORBIDI);Rainforest Partnership	NE	M
384		Pristimantis	paulpittmani	Taxonomy	2021		2	L. A. García Ayachi	Peruvian	Male	Peru	CORBIDI 20833	English	Instituto Peruano de Herpetología (IPH);División de Herpetología, Centro de Ornitología y Biodiversidad (CORBIDI)	NE	M
384		Pristimantis	paulpittmani	Taxonomy	2021		3	A. Catenazzi	American	Male	Peru	CORBIDI 20833	English	Instituto Peruano de Herpetología (IPH);División de Herpetología, Centro de Ornitología y Biodiversidad (CORBIDI); Department of Biological Sciences, Florida International University	NE	M
385	366	Pristimantis	paululus	Proceedings of the Biological Society of Washington	1974	John Lynch	1	J. D. Lynch	American	Male	Ecuador	KU 126209	English		LC	M
386	367	Pristimantis	pecki	Proceedings of the Academy of Natural Sciences of Philadelphia	1988	William Edward Duellman	1	W. E. Duellman	American	Male	Ecuador	KU 147040	English	The University of Kansas	DD	M
386	367	Pristimantis	pecki	Proceedings of the Academy of Natural Sciences of Philadelphia	1988		2	J. D. Lynch	American	Male	Ecuador	KU 147040	English	The University of Nebraska	DD	M
387	368	Pristimantis	pedimontanus	Herpetotropicos	2004	Enrique La Marca	1	E. La Marca	Venezuelan	Male	Venezuela	ULABG 3221	Spanish	Universidad de los Andes	DD	M
388	369	Pristimantis	penelopus	Revista de la Academia Colombiana de Ciencias Exactas, Físicas y Naturales	1999	John Lynch	1	J. D. Lynch	American	Male	Colombia	ICN 42459	English	Laboratorio de Anfibios, Instituto de Ciencias Naturales, Universidad Nacional de Colombia	LC	M
388	369	Pristimantis	penelopus	Revista de la Academia Colombiana de Ciencias Exactas, Físicas y Naturales	1999		2	J. Rueda-Almonacid	Colombian	Male	Colombia	ICN 42459	English		LC	M
389	370	Pristimantis	peraticus	Caldasia	1980	John Lynch	1	J. D. Lynch	American	Male	Colombia	KU 168915	English	School of Life Sciences, The University of Nebraska, Lincoln	LC	M
390	371	Pristimantis	percnopterus	Scientific Papers. Natural History Museum, University of Kansas	1999	William Edward Duellman	1	W. E. Duellman	American	Male	Peru	KU 217318	English	The University of Kansas	LC	M
390	371	Pristimantis	percnopterus	Scientific Papers. Natural History Museum, University of Kansas	1999		2	J. B. Pramuk	American	Female	Peru	KU 217318	English	The University of Kansas	LC	M
391	372	Pristimantis	percultus	Miscellaneous Publication. Museum of Natural History, University of Kansas	1979	John Lynch	1	J. D. Lynch	American	Male	Ecuador	KU 166058	English	School of Life Sciences, The University of Nebraska, Lincoln; Museum of Natural History The University of Kansas, Lawrence	EN	M
392	373	Pristimantis	permixtus	Occasional Papers of the Museum of Natural History, University of Kansas	1994	John Lynch	1	J. D. Lynch	American	Male	Colombia	ICN 8798	English	The University of Nebraska; The University of Kansas; Universidad Nacional de Colombia	LC	M
392	373	Pristimantis	permixtus	Occasional Papers of the Museum of Natural History, University of Kansas	1994		2	P. M. Ruiz-Carranza	Colombian	Male	Colombia	ICN 8798	English	The University of Nebraska; The University of Kansas; Universidad Nacional de Colombia	LC	M
392	373	Pristimantis	permixtus	Occasional Papers of the Museum of Natural History, University of Kansas	1994		3	M. C. Ardila-Robayo	Colombian	Female	Colombia	ICN 8798	English	The University of Nebraska; The University of Kansas; Universidad Nacional de Colombia	LC	M
393	374	Pristimantis	peruvianus	Annual Report of the United States National Museum for 1902	1941	Leonilard Stejneger	1	L. Stejneger	Norway	Male	Peru	NHMG 490	English	Smithsonian Institution, United States National Museum	LC	M
394	375	Pristimantis	petersi	Miscellaneous Publication. Museum of Natural History, University of Kansas	1980	John Lynch	1	J. D. Lynch	American	Male	Ecuador	KU 143508	English	The University of Nebraska; The University of Kansas	NT	M
394	375	Pristimantis	petersi	Miscellaneous Publication. Museum of Natural History, University of Kansas	1980		2	W. E. Duellman	American	Male	Ecuador	KU 143508	English	Museum of Natural History; The University of Kansas	NT	M
395		Pristimantis	petersioides	Evolutionary Systematics	2021	Julio C. Carrión-Olmedo	1	J. C. Carrión-Olmedo			Ecuador	QCAZ58939	English	Museo de Zoología, Escuela de Ciencias Biológicas, Pontificia Universidad Católica del Ecuador	NE	MP
395		Pristimantis	petersioides	Evolutionary Systematics	2021		2	S. R. Ron	Ecuadorian	Male	Ecuador	QCAZ58939	English	Museo de Zoología, Escuela de Ciencias Biológicas, Pontificia Universidad Católica del Ecuador	NE	MP
396	376	Pristimantis	petrobardus	Herpetologica	1991	William Edward Duellman	1	W. E. Duellman	American	Male	Peru	KU 212292	English	University of Kansas	EN	M
397	377	Pristimantis	phalaroinguinis	Scientific Papers. Natural History Museum, University of Kansas	2007	William Edward Duellman	1	W. E. Duellman	American	Male	Peru	FMNH 232328	English	The University of Kansas	DD	M
397	377	Pristimantis	phalaroinguinis	Scientific Papers. Natural History Museum, University of Kansas	2007		2	E. Lehr	German	Male	Peru	FMNH 232328	English	The University of Kansas	DD	M
398	378	Pristimantis	phalarus	Revista de la Academia Colombiana de Ciencias Exactas, Físicas y Naturales	1998	John Lynch	1	J. D. Lynch	American	Male	Colombia	ICN 39678	English	Universidad Nacional de Colombia	EN	M
399	379	Pristimantis	pharangobates	Proceedings of the Biological Society of Washington	1978	William Edward Duellman	1	W. E. Duellman	American	Male	Peru	KU 173236	English	The University of Kansas	LC	M
400	380	Pristimantis	philipi	Occasional Papers of the Museum of Natural History, University of Kansas	1995	John Lynch	1	J. D. Lynch	American	Male	Ecuador	KU 202592	English	University of Nebraska	DD	M
400	380	Pristimantis	philipi	Occasional Papers of the Museum of Natural History, University of Kansas	1995		2	W. E. Duellman	American	Male	Ecuador	KU 202592	English	University of Kansas	DD	M
401	381	Pristimantis	phoxocephalus	Miscellaneous Publication. Museum of Natural History, University of Kansas	1979	John Lynch	1	J. D. Lynch	American	Male	Ecuador	KU 142075	English	School of Life Sciences, The University of Nebraska, Lincoln; Museum of Natural History The University of Kansas, Lawrence	LC	M
402	382	Pristimantis	phragmipleuron	Caribbean Journal of Science	1988	Juan Arturo Rivero Quintero	1	J. A. Rivero	Puerto Rican	Male	Colombia	MHNCSJ 626	Spanish	No se encuentra la publicación	CR	M
402	382	Pristimantis	phragmipleuron	Caribbean Journal of Science	1988		2	M. A. Serna	Colombian	Male	Colombia	MHNCSJ 626	Spanish	No se encuentra la publicación	CR	M
403	383	Pristimantis	piceus	Caldasia	1996	John Lynch	1	J. D. Lynch	American	Male	Colombia	ICN 17174	English	No se menciona en la publicación	LC	M
403	383	Pristimantis	piceus	Caldasia	1996		2	P. M. Ruiz-Carranza	Colombian	Male	Colombia	ICN 17174	English	No se menciona en la publicación	LC	M
403	383	Pristimantis	piceus	Caldasia	1996		3	M. C. Ardila-Robayo	Colombian	Female	Colombia	ICN 17174	English	No se menciona en la publicación	LC	M
404	384	Pristimantis	pichincha	Avances en Ciencias e Ingenierías	2016	M. H. Yanez-Muñoz	1	M. H. Yanez-Muñoz	Ecuadorian	Male	Ecuador	DHMECN 7882	Spanish	Instituto Nacional de Biodiversidad; Pontificia Universidad Católica del Ecuador, Museo de Zoología (QCAZ)	NE	M
404	384	Pristimantis	pichincha	Avances en Ciencias e Ingenierías	2016		2	C. Reyes-Puig	Ecuadorian	Female	Ecuador	DHMECN 7882	Spanish	Instituto Nacional de Biodiversidad,	NE	M
404	384	Pristimantis	pichincha	Avances en Ciencias e Ingenierías	2016		3	P. Bejarano-Muñoz	Ecuadorian	Female	Ecuador	DHMECN 7882	Spanish	Instituto Nacional de Biodiversidad,	NE	M
404	384	Pristimantis	pichincha	Avances en Ciencias e Ingenierías	2016		4	S. R. Ron	Ecuadorian	Male	Ecuador	DHMECN 7882	Spanish	Pontificia Universidad Católica del Ecuador, Museo de Zoología (QCAZ)	NE	M
405	385	Pristimantis	pictus	PLoS One	2020	Elciomar Araújo de Oliveira	1	E. A. de Oliveira	Brazilian	Male	Brazil	ABAM 2151	English	Universidade Federal do Amazonas	NE	MP
405	385	Pristimantis	pictus	PLoS One	2020		2	L. Alves da Silva	Brazilian	Male	Brazil	ABAM 2151	English	Universidade Federal da Paraíba	NE	MP
405	385	Pristimantis	pictus	PLoS One	2020		3	E.A. Pereira	Brazilian	Male	Brazil	ABAM 2151	English	Universidade Federal Rural do Rio de Janeiro; Universidade Federal de Mato Grosso do Sul; Technische Universität Braunschweig	NE	MP
405	385	Pristimantis	pictus	PLoS One	2020		4	K. L. A. Guimarães	Brazilian	Female	Brazil	ABAM 2151	English	Universidade Federal do Oeste do Para	NE	MP
405	385	Pristimantis	pictus	PLoS One	2020		5	M. Penhacek	Brazilian	Male	Brazil	ABAM 2151	English	Universidade Federal de Mato Grosso	NE	MP
405	385	Pristimantis	pictus	PLoS One	2020		6	J. G. Martinez	Colombian	Male	Brazil	ABAM 2151	English	Institución Universitaria Colegio Mayor de Antioquia	NE	MP
405	385	Pristimantis	pictus	PLoS One	2020		7	L. R. Rodrigues	Brazilian	Male	Brazil	ABAM 2151	English	Universidade Federal do Oeste do Para	NE	MP
405	385	Pristimantis	pictus	PLoS One	2020		8	D. J. Santana	Brazilian	Male	Brazil	ABAM 2151	English	Universidade Federal de Mato Grosso do Sul	NE	MP
405	385	Pristimantis	pictus	PLoS One	2020		9	E. J. Hernandez-Ruz	Brazilian	Male	Brazil	ABAM 2151	English	Universidade Federal do Pará	NE	MP
406	386	Pristimantis	pinchaque	Avances en Ciencias e Ingenierías	2015	Juan Pablo Reyes-Puig	1	J. P. Reyes-Puig	Ecuadorian	Male	Ecuador	DHMECN 5222	Spanish	Fundación Ecominga-Red de Protección de Bosques Amenazados / Fundación Oscar Efrén Reyes; nstituto Nacional de Biodiversidad, División de Herpetología	NE	M
406	386	Pristimantis	pinchaque	Avances en Ciencias e Ingenierías	2015		2	C. Reyes-Puig	Ecuadorian	Female	Ecuador	DHMECN 5222	Spanish	Fundación Ecominga-Red de Protección de Bosques Amenazados / Fundación Oscar Efrén Reyes; instituto Nacional de Biodiversidad, División de Herpetología; Pontificia Universidad Católica del Ecuador, Museo de Zoología (QCAZ)	NE	M
406	386	Pristimantis	pinchaque	Avances en Ciencias e Ingenierías	2015		3	M. B. Perez	Ecuadorian	Female	Ecuador	DHMECN 5222	Spanish	Instituto Nacional de Biodiversidad, División de Herpetología	NE	M
406	386	Pristimantis	pinchaque	Avances en Ciencias e Ingenierías	2015		4	M. H. Yanez-Muñoz	Ecuadorian	Male	Ecuador	DHMECN 5222	Spanish	instituto Nacional de Biodiversidad, División de Herpetología; Pontificia Universidad Católica del Ecuador, Museo de Zoología (QCAZ)	NE	M
407	387	Pristimantis	pinguis	Scientific Papers. Natural History Museum, University of Kansas	1999	William Edward Duellman	1	W. E. Duellman	American	Male	Peru	KU 18283	English	The University of Kansas	EN	M
407	387	Pristimantis	pinguis	Scientific Papers. Natural History Museum, University of Kansas	1999		2	J. B. Pramuk	American	Female	Peru	KU 18283	English	The University of Kansas	EN	M
408	388	Pristimantis	pirrensis	Journal of Herpetology	2004	Roberto Ibáñez D	1	R. Ibáñez D.	Panamean	Male	Panama	MVUP 1773	English	Cı ́rculo Herpetolo ́ gico de Panama; Departamento de Zoologı ́a, Universidad de Pa-nama ́	DD	M
408	388	Pristimantis	pirrensis	Journal of Herpetology	2004		2	A. J. Crawford	American	Male	Panama	MVUP 1773	English	No se menciona en la publicación	DD	M
409	389	Pristimantis	platychilus	Revista de la Academia Colombiana de Ciencias Exactas, Físicas y Naturales	1996	John Lynch	1	J. D. Lynch	American	Male	Colombia	ICN 36901	English	University of Nebraska	VU	M
410	390	Pristimantis	platydactylus	The Annals and magazine of natural history; zoology, botany, and geology	1903	George Albert Boulenger	1	G. A. Boulenger	Belgian-British	Male	Peru	BMNH 1902.11.28.11-13, 1903.6.30.8-10; BMNH 1947.2.15.92 (Syntypes)	English	The British Museum of Natural History	LC	M
411	391	Pristimantis	pleurostriatus	Memoria. Sociedad de Ciencias Naturales La Salle	1984	Juan Arturo Rivero Quintero	1	J. A. Rivero	Puerto Rican	Male	Venezuela	UPRM 4971	Spanish	Departamento de Biología, Mayaguez, Universidad de Puerto Rico	DD	M
412	392	Pristimantis	pluvialis	Zookeys	2016	Alexander Shepack	1	A. Shepack	American	Male	Peru	CORBIDI 16510	English	Department of Zoology, Southern Illinois Universit	LC	MP
412	392	Pristimantis	pluvialis	Zookeys	2016		2	R. von May	American	Male	Peru	CORBIDI 16510	English	Department of Eco-logy and Evolutionary Biology, University of Michigan	LC	MP
412	392	Pristimantis	pluvialis	Zookeys	2016		3	A. Ttito	Peruvian	Male	Peru	CORBIDI 16510	English	Museo de Historia Natural de la Universidad Nacional de San Antonio Abad del Cusco	LC	MP
412	392	Pristimantis	pluvialis	Zookeys	2016		4	A. Catenazzi	American	Male	Peru	CORBIDI 16510	English	CORBIDI – Centro de Ornitología y Biodiversidad	LC	MP
413	393	Pristimantis	pluvian	PLoS One	2020	Elciomar Araújo de Oliveira	1	E. A. de Oliveira	Brazilian	Male	Brazil	ABAM 3221	English	Universidade Federal do Amazonas	NE	MP
413	393	Pristimantis	pluvian	PLoS One	2020		2	L. Alves da Silva	Brazilian	Male	Brazil	ABAM 3221	English	Universidade Federal da Paraíba	NE	MP
413	393	Pristimantis	pluvian	PLoS One	2020		3	E.A. Pereira	Brazilian	Male	Brazil	ABAM 3221	English	Universidade Federal Rural do Rio de Janeiro; Universidade Federal de Mato Grosso do Sul; Technische Universität Braunschweig	NE	MP
413	393	Pristimantis	pluvian	PLoS One	2020		4	K. L. A. Guimarães	Brazilian	Female	Brazil	ABAM 3221	English	Universidade Federal do Oeste do Para	NE	MP
413	393	Pristimantis	pluvian	PLoS One	2020		5	M. Penhacek	Brazilian	Male	Brazil	ABAM 3221	English	Universidade Federal de Mato Grosso	NE	MP
413	393	Pristimantis	pluvian	PLoS One	2020		6	J. G. Martinez	Colombian	Male	Brazil	ABAM 3221	English	Institución Universitaria Colegio Mayor de Antioquia	NE	MP
413	393	Pristimantis	pluvian	PLoS One	2020		7	L. R. Rodrigues	Brazilian	Male	Brazil	ABAM 3221	English	Universidade Federal do Oeste do Para	NE	MP
413	393	Pristimantis	pluvian	PLoS One	2020		8	D. J. Santana	Brazilian	Male	Brazil	ABAM 3221	English	Universidade Federal de Mato Grosso do Sul	NE	MP
413	393	Pristimantis	pluvian	PLoS One	2020		9	E. J. Hernandez-Ruz	Brazilian	Male	Brazil	ABAM 3221	English	Universidade Federal do Pará	NE	MP
414	394	Pristimantis	polemistes	Revista de la Academia Colombiana de Ciencias Exactas, Físicas y Naturales	2004	John Lynch	1	J. D. Lynch	American	Male	Colombia	ICN 18808	English	Laboratorio de Anfibios, Instituto de Ciencias Naturales, Universidad Nacional de Colombia.	CR	M
414	394	Pristimantis	polemistes	Revista de la Academia Colombiana de Ciencias Exactas, Físicas y Naturales	2004		2	M. C. Ardila-Robayo	Colombian	Female	Colombia	ICN 18808	English	Laboratorio de Anfibios, Instituto de Ciencias Naturales, Universidad Nacional de Colombia.	CR	M
415	395	Pristimantis	polychrus	Revista de la Academia Colombiana de Ciencias Exactas, Físicas y Naturales	1997	Pedro M. Ruiz-Carranza	1	P. M. Ruiz-Carranza	Colombian	Male	Colombia	ICN 19228	Spanish	Instituto de Ciencias Naturales-Museo de Historia Natural. Universidad Nacional de Colombia	VU	M
415	395	Pristimantis	polychrus	Revista de la Academia Colombiana de Ciencias Exactas, Físicas y Naturales	1997		2	J. D. Lynch	American	Male	Colombia	ICN 19228	Spanish	School of Biological Sciences, University of Nebraska-Lincoln	VU	M
415	395	Pristimantis	polychrus	Revista de la Academia Colombiana de Ciencias Exactas, Físicas y Naturales	1997		3	M. C. Ardila-Robayo	Colombian	Female	Colombia	ICN 19228	Spanish	Instituto de Ciencias Naturales-Museo de Historia Natural. Universidad Nacional de Colombia	VU	M
416		Pristimantis	postducheminorum	Zootaxa	2022	Pablo Palacios-Rodríguez	1	P. Palacios-Rodríguez	Colombian	Male	Colombia	MHUA-A11550	English	Department of Biological Sciences, Universidad de los Andes	NE	MP
416		Pristimantis	postducheminorum	Zootaxa	2022		2	J. M. Daza	Colombian	Male	Colombia	MHUA-A11551	English	Grupo Herpetológico de Antioquia, Instituto de Biología, Universidad de Antioquia	NE	MP
416		Pristimantis	postducheminorum	Zootaxa	2022		3	L. A. Mazariegos-H	Colombian	Male	Colombia	MHUA-A11552	English	Laboratory of Biodiversity and Cloud Forests Conservancy, Bioconservancy	NE	MP
416		Pristimantis	postducheminorum	Zootaxa	2022		4	U. Rendón	Colombian	Male	Colombia	MHUA-A11553	English	Laboratory of Biodiversity and Cloud Forests Conservancy, Bioconservancy	NE	MP
417		Pristimantis	pramukae	Zoological Journal of the Linnean Society	2021	Daniel Zumel	1	D. Zumel	Spanish	Male	Ecuador	QCAZ 68549	English	Museo de Zoología, Escuela de Biología, Facultad de Ciencias Exactas y Naturales, Pontificia Universidad Católica del Ecuador; Real Jardín Botánico (RJB-CSIC)	NE	MP
417		Pristimantis	pramukae	Zoological Journal of the Linnean Society	2021		2	D. Buckley	Spanish	Male	Ecuador	QCAZ 68549	English	Departamento de Biología (Genética). Facultad de Ciencias (Ed. Biología), Universidad Autónoma de Madrid (UAM); Centro de Investigaciones en Biodiversidad y Cambio Global (CIBC-UAM). Edificio de Biología, Universidad Autónoma de Madrid	NE	MP
417		Pristimantis	pramukae	Zoological Journal of the Linnean Society	2021		3	S. R. Ron	Ecuadorian	Male	Ecuador	QCAZ 68549	English	Museo de Zoología, Escuela de Biología, Facultad de Ciencias Exactas y Naturales, Pontificia Universidad Católica del Ecuador	NE	MP
418	396	Pristimantis	prolatus	Miscellaneous Publication. Museum of Natural History, University of Kansas	1980	John Lynch	1	J. D. Lynch	American	Male	Ecuador	KU 166008	English	The University of Nebraska; The University of Kansas	EN	M
418	396	Pristimantis	prolatus	Miscellaneous Publication. Museum of Natural History, University of Kansas	1980		2	W. E. Duellman	American	Male	Ecuador	KU 166008	English	Museum of Natural History; The University of Kansas	EN	M
419	397	Pristimantis	proserpens	Miscellaneous Publication. Museum of Natural History, University of Kansas	1979	John Lynch	1	J. D. Lynch	American	Male	Ecuador	USNM 198484	English	School of Life Sciences, The University of Nebraska, Lincoln; Museum of Natural History The University of Kansas, Lawrence	EN	M
420	398	Pristimantis	pruinatus	American Museum Novitates	1996	Charles W. Myers	1	C. W. Myers	American	Male	Venezuela	EBRG 3006	English	Chairman and Curator, Department of Herpetology and Ichthyology, American Museum of Natural History	DD	M
420	398	Pristimantis	pruinatus	American Museum Novitates	1996		2	M. A. Donnelly	American	Female	Venezuela	EBRG 3006	English	Research Associate, Department ofHerpetology and Ichthyology, American Museum ofNatural History	DD	M
421	399	Pristimantis	pseudoacuminatus	Occasional Papers of the Boston Society of Natural History	1935	Benjamin Shreve	1	B. Shreve	American	Male	Ecuador	MCZ 19948	English	Harvard Museum of Comparative Zoology	LC	M
422	400	Pristimantis	pteridophilus	Special Publication. Natural History Museum, University of Kansas	1997	John Lynch	1	J. D. Lynch	American	Male	Ecuador	KU 179106	English	University of Nebraska; University of Kansas	EN	M
422	400	Pristimantis	pteridophilus	Special Publication. Natural History Museum, University of Kansas	1997		2	W. E. Duellman	American	Male	Ecuador	KU 179106	English	University of Kansas	EN	M
423	401	Pristimantis	ptochus	Revista de la Academia Colombiana de Ciencias Exactas, Físicas y Naturales	1998	John Lynch	1	J. D. Lynch	American	Male	Colombia	ICN 39780	English	Universidad Nacional de Colombia	EN	M
424	402	Pristimantis	pugnax	Bulletin of the Southern California Academy of Sciences	1973	John Lynch	1	J. D. Lynch	American	Male	Ecuador	KU 146466	English	University of Kansas	VU	M
425	403	Pristimantis	puipui	Zootaxa	2017	Edgar Lehr	1	E. Lehr	German	Male	Peru	MUSM 31982	English	Illinois Wesleyan University	DD	MP
425	403	Pristimantis	puipui	Zootaxa	2017		2	R. von May	American	Male	Peru	MUSM 31982	English	University of Michigan; University of California	DD	MP
425	403	Pristimantis	puipui	Zootaxa	2017		3	J. Moravec	Czech Republic	Male	Peru	MUSM 31982	English	Department of Zoology, National Museum, Cirkusová (Czech Republic)	DD	MP
425	403	Pristimantis	puipui	Zootaxa	2017		4	J. C. Cusi	Peruvian	Male	Peru	MUSM 31982	English	Universidad Nacional Mayor de San Marcos	DD	MP
426	404	Pristimantis	pulchridormientes	Zookeys	2016	G. Chavez	1	G. Chávez	Peruvian	Male	Peru	CORBIDI 15578	English	Centro de Ornitología y Biodiversidad (CORBIDI); Department of Zoology, Southern Illinois Universit	EN	MP
426	404	Pristimantis	pulchridormientes	Zookeys	2016		2	A. Catenazzi	American	Male	Peru	CORBIDI 15578	English	Centro de Ornitología y Biodiversidad (CORBIDI	EN	MP
427	405	Pristimantis	pulvinatus	Breviora	1968	Juan Arturo Rivero Quintero	1	J. A. Rivero	Puerto Rican	Male	Venezuela	MCZ 64741	English		LC	M
428	406	Pristimantis	punzan	Avances en Ciencias e Ingenierías	2014	Juan Pablo Reyes-Puig	1	J. P. Reyes-Puig	Ecuadorian	Male	Ecuador	DHMECN 4854	Spanish	Fundación Ecominga-Red de Protección de Bosques Amenazados/ Fundación Osear Efrén Reyes; Instituto Nacional de Biodiversidad, División de Herpetología	LC	M
428	406	Pristimantis	punzan	Avances en Ciencias e Ingenierías	2014		2	C. Reyes-Puig	Ecuadorian	Female	Ecuador	DHMECN 4854	Spanish	Fundación Ecominga-Red de Protección de Bosques Amenazados/ Fundación Osear Efrén Reyes; Instituto Nacional de Biodiversidad, División de Herpetología; Pontificia Universidad Católica del Ecuador, Museo de Zoología (QCAZ)	LC	M
428	406	Pristimantis	punzan	Avances en Ciencias e Ingenierías	2014		3	S. M. Ramirez-Jaramillo	Ecuadorian	Male	Ecuador	DHMECN 4854	Spanish	Museo Ecuatoriano de Ciencias Naturales, Instituto Nacional de Biodiversidad, División de Herpetología	LC	M
428	406	Pristimantis	punzan	Avances en Ciencias e Ingenierías	2014		4	M. B. Perez	Ecuadorian	Female	Ecuador	DHMECN 4854	Spanish	Museo Ecuatoriano de Ciencias Naturales, Instituto Nacional de Biodiversidad, División de Herpetología	LC	M
428	406	Pristimantis	punzan	Avances en Ciencias e Ingenierías	2014		5	M. H. Yanez-Muñoz	Ecuadorian	Male	Ecuador	DHMECN 4854	Spanish	Instituto Nacional de Biodiversidad, División de Herpetología; Pontificia Universidad Católica del Ecuador, Museo de Zoología (QCAZ)	LC	M
429	407	Pristimantis	puruscafeum	Avances en Ciencias e Ingenierías	2014	Juan Pablo Reyes-Puig	1	J. P. Reyes-Puig	Ecuadorian	Male	Ecuador	DHMECN 4981	Spanish	Fundación Ecominga-Red de Protección de Bosques Amenazados/ Fundación Osear Efrén Reyes; Instituto Nacional de Biodiversidad, División de Herpetología	NE	M
429	407	Pristimantis	puruscafeum	Avances en Ciencias e Ingenierías	2014		2	C. Reyes-Puig	Ecuadorian	Female	Ecuador	DHMECN 4981	Spanish	Fundación Ecominga-Red de Protección de Bosques Amenazados/ Fundación Osear Efrén Reyes; Instituto Nacional de Biodiversidad, División de Herpetología; Pontificia Universidad Católica del Ecuador, Museo de Zoología (QCAZ)	NE	M
429	407	Pristimantis	puruscafeum	Avances en Ciencias e Ingenierías	2014		3	S. M. Ramirez-Jaramillo	Ecuadorian	Male	Ecuador	DHMECN 4981	Spanish	Museo Ecuatoriano de Ciencias Naturales, Instituto Nacional de Biodiversidad, División de Herpetología	NE	M
429	407	Pristimantis	puruscafeum	Avances en Ciencias e Ingenierías	2014		4	M. B. Perez	Ecuadorian	Female	Ecuador	DHMECN 4981	Spanish	Museo Ecuatoriano de Ciencias Naturales, Instituto Nacional de Biodiversidad, División de Herpetología	NE	M
429	407	Pristimantis	puruscafeum	Avances en Ciencias e Ingenierías	2014		5	M. H. Yanez-Muñoz	Ecuadorian	Male	Ecuador	DHMECN 4981	Spanish	Instituto Nacional de Biodiversidad, División de Herpetología; Pontificia Universidad Católica del Ecuador, Museo de Zoología (QCAZ)	NE	M
430	408	Pristimantis	pycnodermis	Miscellaneous Publication. Museum of Natural History, University of Kansas	1979	John Lynch	1	J. D. Lynch	American	Male	Ecuador	USNM 199754	English	School of Life Sciences, The University of Nebraska, Lincoln; Museum of Natural History The University of Kansas, Lawrence	EN	M
431	409	Pristimantis	pyrrhomerus	Herpetologica	1976	John Lynch	1	J. D. Lynch	American	Male	Ecuador	KU 131606	English	University of Nebraska	EN	M
432	410	Pristimantis	quantus	Revista de la Academia Colombiana de Ciencias Exactas, Físicas y Naturales	1998	John Lynch	1	J. D. Lynch	American	Male	Colombia	ICN 29340	English	Universidad Nacional de Colombia	EN	M
433	411	Pristimantis	quaquaversus	Proceedings of the Biological Society of Washington	1974	John Lynch	1	J. D. Lynch	American	Male	Ecuador	KU 123745	English		LC	M
434	412	Pristimantis	quicato	Zootaxa	2011	Jhon Jairo Ospina-Sarria	1	J. J. Ospina-Sarria	Colombian	Male	Colombia	ICN 55409	English	Instituto de Ciencias Naturales, Laboratorio de Anfibios, Universidad Nacional de Colombia	NT	M
434	412	Pristimantis	quicato	Zootaxa	2011		2	J. Mendez-Narvaez	Colombian	Male	Colombia	ICN 55409	English	Departamento de Ciencias Biológicas, Grupo de Ecofisiología, Comportamiento y Herpetología, Universidad de los Andes	NT	M
434	412	Pristimantis	quicato	Zootaxa	2011		3	C. E. Burbano-Yandi	Colombian	Male	Colombia	ICN 55409	English	Universidad del Valle, Departamento de Biología, Grupo de investigación en Ecología Animal	NT	M
434	412	Pristimantis	quicato	Zootaxa	2011		4	W. Bolívar-García	Colombian	Male	Colombia	ICN 55409	English	Universidad del Valle, Departamento de Biología, Grupo de investigación en Ecología Animal	NT	M
435	413	Pristimantis	quinquagesimus	Copeia	1980	John Lynch	1	J. D. Lynch	American	Male	Ecuador	KU 167859	English	No se menciona en la publicación	VU	M
435	413	Pristimantis	quinquagesimus	Copeia	1980		2	L. Trueb	American	Female	Ecuador	KU 167859	English	No se menciona en la publicación	VU	M
436	414	Pristimantis	quintanai	ZooKeys	2019	V. L. Urgiles	1	V. L. Urgiles	Ecuadorian	Female	Ecuador	MZUA.AN.1881	English	University of Central Florida; Instituto Nacional de Biodiversidad del Ecuador INABIO	NE	MP
436	414	Pristimantis	quintanai	ZooKeys	2019		2	P. Szekely	Romanian	Male	Ecuador	MZUA.AN.1881	English	Universidad Técnica Particular de Loja; Ovidius University Constanța	NE	MP
436	414	Pristimantis	quintanai	ZooKeys	2019		3	D. Szekely	Romanian	Female	Ecuador	MZUA.AN.1881	English	Universidad Técnica Particular de Loja; Ovidius University Constanța; University of Liège	NE	MP
436	414	Pristimantis	quintanai	ZooKeys	2019		4	N. Christodoulides	American	Male	Ecuador	MZUA.AN.1881	English	University of Central Florida	NE	MP
436	414	Pristimantis	quintanai	ZooKeys	2019		5	J. C. Sánchez-Nivicela	Ecuadorian	Male	Ecuador	MZUA.AN.1881	English	Instituto Nacional de Biodiversidad del Ecuador INABIO; Universidad Nacional de Colombia; Universidad del Azuay	NE	MP
436	414	Pristimantis	quintanai	ZooKeys	2019		6	A. E. Savage	American	Female	Ecuador	MZUA.AN.1881	English	University of Central Florida	NE	MP
437	415	Pristimantis	racemus	Caldasia	1980	John Lynch	1	J. D. Lynch	American	Male	Colombia	KU 168960	English	School of Life Sciences, The University of Nebraska, Lincoln	LC	M
438	416	Pristimantis	ramagii	Annals and Magazine of Natural History	1888	George Albert Boulenger	1	G. A. Boulenger	Belgian-British	Male	Brazil	BMNH 1947.2.15.97	English		LC	M
439	417	Pristimantis	reclusus	Revista de la Academia Colombiana de Ciencias Exactas, Físicas y Naturales	2003	John Lynch	1	J. D. Lynch	American	Male	Colombia	ICN 46181	English	Universidad Nacional de Colombia	NE	M
440	418	Pristimantis	reichlei	Zoological Journal of the Linnean Society	2009	Jose Manuel Padial	1	J. M. Padial	Spanish	Male	Bolivia	MNK-A 6620	English	Museo Nacional de Ciencias Naturales, CSIC	NE	MP
440	418	Pristimantis	reichlei	Zoological Journal of the Linnean Society	2009		2	I. De la Riva	Spanish	Male	Bolivia	MNK-A 6620	English	Museo Nacional de Ciencias Naturales, CSIC	NE	MP
441		Pristimantis	relictus	Zootaxa	2022	Igor Joventino Roberto	1	I. J. Roberto	Brazilian	Male	Brazil	URCA-H 13344	English	Departamento de Biologia, Centro de Cincias, Campus do Pici, Universidade Federal do Cear	NE	MP
441		Pristimantis	relictus	Zootaxa	2022		2	D. Loebmann	Brazilian	Male	Brazil	URCA-H 13344	English	Laboratrio de Vertebrados, Instituto de Cincias Biolgicas, Universidade Federal do Rio Grande	NE	MP
441		Pristimantis	relictus	Zootaxa	2022		3	M. L. Lyra	Brazilian	Female	Brazil	URCA-H 13344	English	Departamento de Biodiversidade e Centro de Aquicultura (CAUNESP), Instituto de Biocincias, Universidade Estadual Paulista (UNESP)	NE	MP
441		Pristimantis	relictus	Zootaxa	2022		4	C. B. Haddad	Brazilian	Male	Brazil	URCA-H 13344	English	Departamento de Biodiversidade e Centro de Aquicultura (CAUNESP), Instituto de Biocincias, Universidade Estadual Paulista (UNESP)	NE	MP
441		Pristimantis	relictus	Zootaxa	2022		5	R. W. Vila	Brazilian	Male	Brazil	URCA-H 13344	English	Departamento de Biologia, Centro de Cincias, Campus do Pici, Universidade Federal do Cear	NE	MP
442	419	Pristimantis	renjiforum	Revista de la Academia Colombiana de Ciencias Exactas, Físicas y Naturales	2000	John Lynch	1	J. D. Lynch	American	Male	Colombia	ICN 13757	English	Universidad Nacional de Colombia, Instituto de Ciencias Naturales	EN	M
443	420	Pristimantis	repens	Herpetologica	1984	John Lynch	1	J. D. Lynch	American	Male	Colombia	ICN 12323	English	No se menciona en la publicación	VU	M
444	421	Pristimantis	restrepoi	Revista de la Academia Colombiana de Ciencias Exactas, Físicas y Naturales	1996	John Lynch	1	J. D. Lynch	American	Male	Colombia	ICN 16587	English	University of Nebraska	LC	M
445	422	Pristimantis	reticulatus	Occasional Papers of the Museum of Zoology, University of Michigan	1955	Charles F. Walker	1	C. F. Walker	American	Male	Venezuela	UMMZ 109872	English	University of Michigan	DD	M
445	422	Pristimantis	reticulatus	Occasional Papers of the Museum of Zoology, University of Michigan	1955		2	F. H. Test	American	Male	Venezuela	UMMZ 109872	English	University of Michigan	DD	M
446	423	Pristimantis	rhabdocnemus	Copeia	2005	William Duellman	1	W. E. Duellman	American	Male	Peru	KU 291646	English	No se menciona en la publicación	LC	MP
446	423	Pristimantis	rhabdocnemus	Copeia	2005		2	S. B. Hedges	American	Male	Peru	KU 291646	English	No se menciona en la publicación	LC	MP
447	424	Pristimantis	rhabdolaemus	Transactions of the Kansas Academy of Science	1978	William Duellman	1	W. E. Duellman	American	Male	Peru	LSUMZ 26150	English	The University of Kansas	LC	M
448	425	Pristimantis	rhigophilus	Herpetotropicos	2007	Enrique La Marca	1	E. La Marca	Venezuelan	Male	Venezuela	ULABG1915	Spanish	Laboratorio de Biogeografía, Escuela de Geografía, Facultad de Ciencias Forestales y Ambientales, Universidad de Los Andes	DD	M
449	426	Pristimantis	rhodoplichus	Occasional Papers of the Museum of Natural History, University of Kansas	1993	William Duellman	1	W. E. Duellman	American	Male	Peru	KU 219786	English	Division of Herpetology, Museum of Natural History, and Department of Systematics and Ecology, The University of Kansas	EN	M
449	426	Pristimantis	rhodoplichus	Occasional Papers of the Museum of Natural History, University of Kansas	1993		2	E. R. Wild	American	Male	Peru	KU 219786	English	Division of Herpetology, Museum of Natural History, and Department of Systematics and Ecology, The University of Kansas	EN	M
450	427	Pristimantis	rhodostichus	Scientific Papers. Natural History Museum, University of Kansas	1999	William Edward Duellman	3	W. E. Duellman	American	Male	Peru	KU 212264	English	The University of Kansas	LC	M
450	427	Pristimantis	rhodostichus	Scientific Papers. Natural History Museum, University of Kansas	1999		4	J. B. Pramuk	American	Female	Peru	KU 212264	English	The University of Kansas	LC	M
451	428	Pristimantis	ridens	Proceedings of the Academy of Natural Sciences of Philadelphia	1866	Edward Drinker Cope	1	E. D. Cope	American	Male	Nicaragua	USNM, lost	English	Academy of Natural Sciences of Philadelphia	LC	M
452	429	Pristimantis	rivasi	Zootaxa	2010	C. L. Barrio-Amoros	1	C. L. Barrio-Amoros	Spanish	Male	Venezuela	MHNLS 18445	English	Fundación AndígenA	EN	M
452	429	Pristimantis	rivasi	Zootaxa	2010		2	F. J. M. Rojas-Runjaic	Venezuelan	Male	Venezuela	MHNLS 18445	English	Museo de Historia Natural La Salle	EN	M
452	429	Pristimantis	rivasi	Zootaxa	2010		3	T. R. Barros	Venezuelan	Male	Venezuela	MHNLS 18445	English	Museo de Biología, Universidad del Zulia	EN	M
453	430	Pristimantis	riveroi	Caribbean Journal of Science	1993	John Lynch	1	J. D. Lynch	American	Male	Venezuela	AMNH 70599	English	The University of Nebraska	DD	M
453	430	Pristimantis	riveroi	Caribbean Journal of Science	1993		2	E. La Marca	Venezuelan	Male	Venezuela	AMNH 70599	English	Universidad de Los Andes	DD	M
454	431	Pristimantis	riveti	Bulletin du Museum National d'Histoire Naturelle	1911	Raymond Despax	1	R. Despax	French	Male	Ecuador	MNHNP 1902.357	French	France. Service Géographique de l'Armée.	NT	M
455	432	Pristimantis	romanorum	Avances en Ciencias e Ingenierías	2011	M. H. Yanez-Muñoz	1	M. H. Yanez-Muñoz	Ecuadorian	Male	Ecuador	DHMECN 04252	Spanish	Museo Ecuatoriano de Ciencias Naturales, División de Herpetología	NE	M
455	432	Pristimantis	romanorum	Avances en Ciencias e Ingenierías	2011		2	P. Meza-Ramos	Colombian	Male	Ecuador	DHMECN 04252	Spanish	Museo Ecuatoriano de Ciencias Naturales, División de Herpetología; PETROECUADOR, Vicepresidencia Corporativa de Ambiente, Responsabilidad Social, Seguridad y Salud, Coordinación Mitigacióny Remediación Ambiental	NE	M
455	432	Pristimantis	romanorum	Avances en Ciencias e Ingenierías	2011		3	D. F. Cisneros-Heredia	Ecuadorian	Male	Ecuador	DHMECN 04252	Spanish	Museo Ecuatoriano de Ciencias Naturales, División de Herpetología; Colegio de Ciencias Biológicas y Ambientales, UniversidadSan Francisco de Quito	NE	M
455	432	Pristimantis	romanorum	Avances en Ciencias e Ingenierías	2011		4	J. P. Reyes-Puig	Ecuadorian	Male	Ecuador	DHMECN 04252	Spanish	Museo Ecuatoriano de Ciencias Naturales, División de Herpetología; Fundación Oscar Efrén Reyes	NE	M
456	433	Pristimantis	romeroae	ZooKeys	2020	Santiago R. Ron	1	Santiago R. Ron	Ecuadorian	Male	Ecuador	QCAZ 41121	English	Pontificia Universidad Católica del Ecuador	NE	MP
456	433	Pristimantis	romeroae	ZooKeys	2020		2	J. Carrion	Ecuadorian	Male	Ecuador	QCAZ 41121	English	Pontificia Universidad Católica del Ecuador	NE	MP
456	433	Pristimantis	romeroae	ZooKeys	2020		3	M. A. Caminer	Ecuadorian	Male	Ecuador	QCAZ 41121	English	Pontificia Universidad Católica del Ecuador; Institut für Organismische und Molekulare Evolutionsbiologie Johannes Gutenberg-Universität	NE	MP
456	433	Pristimantis	romeroae	ZooKeys	2020		4	Yerka Sagredo	Ecuadorian	Female	Ecuador	QCAZ 41121	English	Pontificia Universidad Católica del Ecuador	NE	MP
456	433	Pristimantis	romeroae	ZooKeys	2020		5	M. J. Navarrete	Ecuadorian	Female	Ecuador	QCAZ 41121	English	Pontificia Universidad Católica del Ecuador	NE	MP
456	433	Pristimantis	romeroae	ZooKeys	2020		6	J. A. Ortega	Ecuadorian	Female	Ecuador	QCAZ 41121	English	Pontificia Universidad Católica del Ecuador	NE	MP
456	433	Pristimantis	romeroae	ZooKeys	2020		7	A. Varela-Jaramillo	Ecuadorian	Female	Ecuador	QCAZ 41121	English	Pontificia Universidad Católica del Ecuador	NE	MP
456	433	Pristimantis	romeroae	ZooKeys	2020		8	G. A. Maldonado-Castro	Ecuadorian	Female	Ecuador	QCAZ 41121	English	Pontificia Universidad Católica del Ecuador	NE	MP
456	433	Pristimantis	romeroae	ZooKeys	2020		9	C. Teran	Ecuadorian	Female	Ecuador	QCAZ 41121	English	Pontificia Universidad Católica del Ecuador	NE	MP
457	434	Pristimantis	roni	Avances en Ciencias e Ingenierías	2014	M. H. Yanez-Muñoz	1	M. H. Yanez-Muñoz	Ecuadorian	Male	Ecuador	DHMECN 11313	English	Instituto Nacional de Biodiversidad; Museo de Zoología QCAZ	NE	M
457	434	Pristimantis	roni	Avances en Ciencias e Ingenierías	2014		2	P. Bejarano-Muñoz	Ecuadorian	Female	Ecuador	DHMECN 11313	English	Instituto Nacional de Biodiversidad	NE	M
457	434	Pristimantis	roni	Avances en Ciencias e Ingenierías	2014		3	J. Brito-Molina	Ecuadorian	Male	Ecuador	DHMECN 11313	English	Instituto Nacional de Biodiversidad; Fundacion Naturaleza Kakaram	NE	M
457	434	Pristimantis	roni	Avances en Ciencias e Ingenierías	2014		4	D. Batallas	Ecuadorian	Male	Ecuador	DHMECN 11313	English	Instituto Nacional de Biodiversidad; Fundacion Naturaleza Kakaram	NE	M
458	435	Pristimantis	rosadoi	Journal of Herpetology	1988	Glenn Flores	1	G. Flores	American	Male	Ecuador	MCZ 92937	English	Museum of Comparative Zoology, Harvard University	VU	M
459	436	Pristimantis	roseus	Annals and Magazine of Natural History	1918	George Albert Boulenger	1	G. A. Boulenger	Belgian-British	Male	Colombia	BMNH 1947.2.16.94	English	British Museum	LC	M
460	437	Pristimantis	royi	Biotempo	2007		1	V. R. Morales	Peruvian	Male	Peru	MUSM 11187	Spanish	Museo de Historia Natural, Universidad Ricardo Palma,	DD	M
461	438	Pristimantis	rozei	Bulletin of the Museum of Comparative Zoology	1961	Juan Arturo Rivero Quintero	1	J. A. Rivero	Puerto Rican	Male	Venezuela	MBUCV 2018	English	Institute of Marine Biology and biology Department, University of Puerto Rico	DD	M
462	439	Pristimantis	rubicundus	Vertebrados del Viaje al Pacífico Verificado de 1862 a 1865 por una Comisión de Naturalistas Enviada por el Gobierno Español. Batracios	1875	M. Jimenez de la Espada	1	M. Jimenez de la Espada	Spanish	Male	Ecuador	MNCN specimen figured in plate 3, fig. 4 of the original; now lost	Spanish	Comisión científica del Pacífico, Gobierno de Su Majestad Católica Isabel II de España	EN	M
463	440	Pristimantis	ruedai	Revista de la Academia Colombiana de Ciencias Exactas, Físicas y Naturales	1997	Pedro M. Ruiz-Carranza	1	P. M. Ruiz-Carranza	Colombian	Male	Colombia	ICN 16469	Spanish	Instituto de Ciencias Naturales-Museo de Historia Natural. Universidad Nacional de Colombia	VU	M
463	440	Pristimantis	ruedai	Revista de la Academia Colombiana de Ciencias Exactas, Físicas y Naturales	1997		2	J. D. Lynch	American	Male	Colombia	ICN 16469	Spanish	School of Biological Sciences, University of Nebraska-Lincoln	VU	M
463	440	Pristimantis	ruedai	Revista de la Academia Colombiana de Ciencias Exactas, Físicas y Naturales	1997		3	M. C. Ardila-Robayo	Colombian	Female	Colombia	ICN 16469	Spanish	Instituto de Ciencias Naturales-Museo de Historia Natural. Universidad Nacional de Colombia	VU	M
464	441	Pristimantis	rufioculis	Scientific Papers. Natural History Museum, University of Kansas	1999	William Edward Duellman	1	W. E. Duellman	American	Male	Peru	KU 212313	English	The University of Kansas	VU	M
464	441	Pristimantis	rufioculis	Scientific Papers. Natural History Museum, University of Kansas	1999		2	J. B. Pramuk	American	Female	Peru	KU 212313	English	The University of Kansas	VU	M
465	442	Pristimantis	rufoviridis	Avances en Ciencias e Ingenierías	2011	Jorge H. Valencia	1	J. H. Valencia	Ecuadorian	Male	Ecuador	FHGO 6956		Fundación Herpetológica Gustavo Orcés	NE	M
465	442	Pristimantis	rufoviridis	Avances en Ciencias e Ingenierías	2011		2	M. H. Yanez-Muñoz	Ecuadorian	Male	Ecuador	FHGO 6956		Museo Ecuatoriano de Ciencias Naturales, División de Herpetología	NE	M
465	442	Pristimantis	rufoviridis	Avances en Ciencias e Ingenierías	2011		3	R. Betancourt-Yepez	Ecuadorian	Female	Ecuador	FHGO 6956		Fundación Herpetológica Gustavo Orcés	NE	M
465	442	Pristimantis	rufoviridis	Avances en Ciencias e Ingenierías	2011		4	A. Teran-Valdez	Ecuadorian	Female	Ecuador	FHGO 6956		Museo de Zoología, Escuela de Ciencias Biológicas, PontificiaUniversidad Católica del Ecuador,	NE	M
465	442	Pristimantis	rufoviridis	Avances en Ciencias e Ingenierías	2011		5	J. M. Guayasamin	Ecuadorian	Male	Ecuador	FHGO 6956		Museo de Zoología, Escuela de Ciencias Biológicas, PontificiaUniversidad Católica del Ecuador,	NE	M
466	443	Pristimantis	ruidus	Miscellaneous Publication. Museum of Natural History, University of Kansas	1979	John Lynch	1	J. D. Lynch	American	Male	Ecuador	AMNH 17590	English	School of Life Sciences, The University of Nebraska, Lincoln; Museum of Natural History The University of Kansas, Lawrence	DD	M
467	444	Pristimantis	rupicola	Journal of Herpetology	2020	Pedro P. Taucce	1	P. P. G. Taucce	Brazilian	Male	Brazil	UFMG 20558	English	Universidade Estadual Paulista (UNESP)	NE	MP
467	444	Pristimantis	rupicola	Journal of Herpetology	2020		2	J. S. Nascimento	Brazilian	Female	Brazil	UFMG 20558	English	Universidade Federal da Bahia (UFBA)	NE	MP
467	444	Pristimantis	rupicola	Journal of Herpetology	2020		3	C. C. Trevisan	Brazilian	Female	Brazil	UFMG 20558	English	Universidade Federal da Bahia (UFBA)	NE	MP
467	444	Pristimantis	rupicola	Journal of Herpetology	2020		4	F. S. F. Leite	Brazilian	Male	Brazil	UFMG 20558	English	Universidade Federal de Vicosa (UFV)	NE	MP
467	444	Pristimantis	rupicola	Journal of Herpetology	2020		5	D. J. Santana	Brazilian	Male	Brazil	UFMG 20558	English	Universidade Federal de Mato Grosso do Sul (UFMS)	NE	MP
467	444	Pristimantis	rupicola	Journal of Herpetology	2020		6	C. F. B. Haddad	Brazilian	Male	Brazil	UFMG 20558	English	Universidade Estadual Paulista (UNESP)	NE	MP
467	444	Pristimantis	rupicola	Journal of Herpetology	2020		7	M. F. Napoli	Brazilian	Male	Brazil	UFMG 20558	English	Universidade Federal da Bahia (UFBA)	NE	MP
468	445	Pristimantis	ruthveni	Occasional Papers of the Museum of Zoology, University of Michigan	1985	John Lynch	1	J. D. Lynch	American	Male	Colombia	ICN 3011	English	School of Life Sciences, The University of Nebraska, Lincoln	EN	M
468	445	Pristimantis	ruthveni	Occasional Papers of the Museum of Zoology, University of Michigan	1985		2	P. M. Ruiz-Carranza	Colombian	Male	Colombia	ICN 3011	English	Instituto de Ciencias Naturales, Universidad Nacional de Colombia	EN	M
469	446	Pristimantis	sacharuna	Avances en Ciencias e Ingenierías	2015	Juan Pablo Reyes-Puig	1	J. P. Reyes-Puig	Ecuadorian	Male	Ecuador	QCAZ 52496	Spanish	Fundación Ecominga-Red de Protección de Bosques Amenazados / Fundación Oscar Efrén Reyes; nstituto Nacional de Biodiversidad, División de Herpetología	NE	M
469	446	Pristimantis	sacharuna	Avances en Ciencias e Ingenierías	2015		2	C. Reyes-Puig	Ecuadorian	Female	Ecuador	QCAZ 52496	Spanish	Fundación Ecominga-Red de Protección de Bosques Amenazados / Fundación Oscar Efrén Reyes; instituto Nacional de Biodiversidad, División de Herpetología; Pontificia Universidad Católica del Ecuador, Museo de Zoología (QCAZ)	NE	M
469	446	Pristimantis	sacharuna	Avances en Ciencias e Ingenierías	2015		3	M. B. Perez	Ecuadorian	Female	Ecuador	QCAZ 52496	Spanish	Instituto Nacional de Biodiversidad, División de Herpetología	NE	M
469	446	Pristimantis	sacharuna	Avances en Ciencias e Ingenierías	2015		4	M. H. Yanez-Muñoz	Ecuadorian	Male	Ecuador	QCAZ 52496	Spanish	instituto Nacional de Biodiversidad, División de Herpetología; Pontificia Universidad Católica del Ecuador, Museo de Zoología (QCAZ)	NE	M
470	447	Pristimantis	sagittulus	Herpetologica	2004	Edgar Lehr	1	E. Lehr	German	Male	Peru	MUSM 18661	English	Staatliche Naturhistorische Sammlungen Dresden, Museum für Tierkunde	LC	M
470	447	Pristimantis	sagittulus	Herpetologica	2004		2	C. Aguilar	Peruvian	Male	Peru	MUSM 18661	English	Departamento de Herpetología, Museo de Historia Natural, Universidad Nacional Mayor de San Marcos	LC	M
470	447	Pristimantis	sagittulus	Herpetologica	2004		3	W. E. Duellman	American	Male	Peru	MUSM 18661	English	Natural History Museum and Biodiversity Research Center, University of Kansas	LC	M
471	448	Pristimantis	salaputium	Proceedings of the Biological Society of Washington	1978	William Edward Duellman	1	W. E. Duellman	American	Male	Peru	KU 162292	English	The University of Kansas	LC	M
472	449	Pristimantis	saltissimus	Zootaxa	2007	D. Bruce Means	1	D. B. Means	American	Male	Guyana	USNM563639	English	Coastal Plains Institute and Land Conservancy	LC	M
472	449	Pristimantis	saltissimus	Zootaxa	2007		2	J. M. Savage	American	Male	Guyana	USNM563639	English	San Diego State University	LC	M
473	450	Pristimantis	samaipatae	Salamandra	1995	Jörn Köhler	1	J. Köhler	German	Male	Bolivia	ZFMK 59600	German	No se menciona en la publicación	LC	M
473	450	Pristimantis	samaipatae	Salamandra	1995		2	K.-H. Jungfer	German	Male	Bolivia	ZFMK 59600	German	No se menciona en la publicación	LC	M
474	451	Pristimantis	samaniegoi	PLoS One	2020	P. Szekely	1	P. Szekely	Romanian	Male	Ecuador	MUTPL 357	English	Universidad Técnica Particular de Loja, Loja, Ecuador, Laboratorio de Ecología Tropical y Servicios Ecosistémicos - EcoSs Lab, Departamento de Ciencias Biológicas, Universidad Técnica Particular de Loja, Loja, Ecuador	NE	MP
474	451	Pristimantis	samaniegoi	PLoS One	2020		2	J. S. Eguiguren	Ecuadorian	Male	Ecuador	MUTPL 357	English	Biotechnology Center (BIOTEC), Center for Molecular and Cellular Bioengineering (CMCB), Technische Universität Dresden (TUD), Dresden, Germany	NE	MP
474	451	Pristimantis	samaniegoi	PLoS One	2020		3	L. Ordoñez-Delgado	Ecuadorian	Male	Ecuador	MUTPL 357	English	Laboratorio de Ecología Tropical y Servicios Ecosistémicos - EcoSs Lab, Departamento de Ciencias Biológicas, Universidad Técnica Particular de Loja, Loja, Ecuador, Programa de Doctorado en Conservación de Recursos Naturales, Escuela Internacional de Doctorado, Universidad Rey Juan Carlos, Móstoles, Madrid, Spain	NE	MP
474	451	Pristimantis	samaniegoi	PLoS One	2020		4	D. Armijos-Ojeda	Ecuadorian	Male	Ecuador	MUTPL 357	English	Laboratorio de Ecología Tropical y Servicios Ecosistémicos - EcoSs Lab, Departamento de Ciencias Biológicas, Universidad Técnica Particular de Loja, Loja, Ecuador, Programa de Doctorado en Conservación de Recursos Naturales, Escuela Internacional de Doctorado, Universidad Rey Juan Carlos, Móstoles, Madrid, Spain	NE	MP
474	451	Pristimantis	samaniegoi	PLoS One	2020		5	D. Szekely	Romanian	Female	Ecuador	MUTPL 357	English	Laboratorio de Ecología Tropical y Servicios Ecosistémicos - EcoSs Lab, Departamento de Ciencias Biológicas, Universidad Técnica Particular de Loja, Loja, Ecuador, Faculty of Natural and Agricultural Sciences, Ovidius University Constanța, Constanța, Romania	NE	MP
475	452	Pristimantis	sambalan	Neotropical Biodiversity	2017	J. Brito-Molina	1	J. Brito-Molina	Ecuadorian	Male	Ecuador	DHMECN 12251	Spanish	Museo Ecuatoriano de Ciencias Naturales del Instituto Nacional de Biodiversidad; Escuela Politecnica Nacional	NE	M
475	452	Pristimantis	sambalan	Neotropical Biodiversity	2017		2	D. Batallas	Ecuadorian	Male	Ecuador	DHMECN 12251	Spanish	Museo Ecuatoriano de Ciencias Naturales del Instituto Nacional de Biodiversidad	NE	M
475	452	Pristimantis	sambalan	Neotropical Biodiversity	2017		3	M. H. Yanez-Muñoz	Ecuadorian	Male	Ecuador	DHMECN 12251	Spanish	Museo Ecuatoriano de Ciencias Naturales del Instituto Nacional de Biodiversidad	NE	M
476	453	Pristimantis	sanctaemartae	Occasional Papers of the Museum of Zoology, University of Michigan	1917	Alexander G. Ruthven	1	A. G. Ruthven	American	Male	Colombia	UMMZ 48605	English	University of Michigan	NT	M
477	454	Pristimantis	sanguineus	Revista de la Academia Colombiana de Ciencias Exactas, Físicas y Naturales	1998	John Lynch	1	J. D. Lynch	American	Male	Colombia	ICN 37833	English	Universidad Nacional de Colombia	NT	M
478	455	Pristimantis	sarisarinama	Zootaxa	2008	C. L. Barrio-Amoros	1	C. L. Barrio-Amoros	Spanish	Male	Venezuela	EBRG 4668	English	Fundación AndígenA	NT	M
478	455	Pristimantis	sarisarinama	Zootaxa	2008		2	C. Brewer-Carias	Venezuelan	Male	Venezuela	EBRG 4668	English	Fundacion Manoa	NT	M
479	456	Pristimantis	satagius	Journal of Herpetology	1995	John Lynch	1	J. D. Lynch	American	Male	Colombia	ICN 13722	English	School of Biological Sciences, The University of Nebraska	EN	M
480	457	Pristimantis	saturninoi	Neotropical Biodiversity	2017	J. Brito-Molina	1	J. Brito-Molina	Ecuadorian	Male	Ecuador	DHMECN 12232	Spanish	Museo Ecuatoriano de Ciencias Naturales del Instituto Nacional de Biodiversidad; Escuela Politecnica Nacional	NE	M
480	457	Pristimantis	saturninoi	Neotropical Biodiversity	2017		2	D. Batallas	Ecuadorian	Male	Ecuador	DHMECN 12232	Spanish	Museo Ecuatoriano de Ciencias Naturales del Instituto Nacional de Biodiversidad	NE	M
480	457	Pristimantis	saturninoi	Neotropical Biodiversity	2017		3	M. H. Yanez-Muñoz	Ecuadorian	Male	Ecuador	DHMECN 12232	Spanish	Museo Ecuatoriano de Ciencias Naturales del Instituto Nacional de Biodiversidad	NE	M
481	458	Pristimantis	savagei	Proceedings of the Biological Society of Washington	1981		1	W. F. Pyburn			Colombia	UTA A-3535	English	No se menciona en la publicación	NT	M
481	458	Pristimantis	savagei	Proceedings of the Biological Society of Washington	1981		2	J. D. Lynch	American	Male	Colombia	UTA A-3535	English	No se menciona en la publicación	NT	M
482	459	Pristimantis	schultei	Journal of Herpetology	1990	Willian Edward Duellman	1	W. E. Duellman	American	Male	Peru	KU 212222	English	The University of Kansas	VU	M
483	460	Pristimantis	scitulus	Transactions of the Kansas Academy of Science	1978	William Duellman	1	W. E. Duellman	American	Male	Peru	LSUMZ 26097	English	The University of Kansas	DD	M
484	461	Pristimantis	scoloblepharus	Journal of Herpetology	1991	John Lynch	1	J. D. Lynch	American	Male	Colombia	ICN 8583	English	School of Life Sciences, The University of Nebraska, Lincoln	EN	M
485	462	Pristimantis	scolodiscus	Occasional Papers of the Museum of Natural History, University of Kansas	1990	John Lynch	1	J. D. Lynch	American	Male	Colombia	IND-AN 1416	English	Museum of Natural History The University of Kansas; School of Life Sciences, The University of Nebraska, Lincoln	VU	M
485	462	Pristimantis	scolodiscus	Occasional Papers of the Museum of Natural History, University of Kansas	1990		2	P. A. Burrowes	American	Female	Colombia	IND-AN 1416	English	Division of Herpetology, Museum of Natural History, Dyche Hall, and Department of Systematics and Ecology, Haworth Hall, The University of Kansas Lawrence	VU	M
486	463	Pristimantis	scopaeus	Caldasia	1996	John Lynch	1	J. D. Lynch	American	Male	Colombia	ICN 22792	English	No se menciona en la publicación	LC	M
486	463	Pristimantis	scopaeus	Caldasia	1996		2	P. M. Ruiz-Carranza	Colombian	Male	Colombia	ICN 22792	English	No se menciona en la publicación	LC	M
486	463	Pristimantis	scopaeus	Caldasia	1996		3	M. C. Ardila-Robayo	Colombian	Female	Colombia	ICN 22792	English	No se menciona en la publicación	LC	M
487	464	Pristimantis	seorsus	Bulletin of the Museum of Comparative Zoology	2007	Edgar Lehr	1	E. Lehr	German	Male	Peru	AMNH 153054	English	Staatliche Naturhistorische Sammlungen Dresden, Museum fu¨ r Tierkunde	DD	M
488	465	Pristimantis	serendipitus	Scientific Papers. Natural History Museum, University of Kansas	1999	William Edward Duellman	1	W. E. Duellman	American	Male	Peru	KU 181280	English	The University of Kansas	EN	M
488	465	Pristimantis	serendipitus	Scientific Papers. Natural History Museum, University of Kansas	1999		2	J. B. Pramuk	American	Female	Peru	KU 181280	English	The University of Kansas	EN	M
489	466	Pristimantis	shrevei	Studies on the Fauna of Curaçao and Other Caribbean Islands	1967	Albert Schwartz	1	A. Schwartz	American	Male	San Vicente	MCZ 43230	English	No se encuentra la publicación	EN	M
490	467	Pristimantis	signifer	Revista de la Academia Colombiana de Ciencias Exactas, Físicas y Naturales	1997	Pedro M. Ruiz-Carranza	1	P. M. Ruiz-Carranza	Colombian	Male	Colombia	ICN 20049	Spanish	Instituto de Ciencias Naturales-Museo de Historia Natural. Universidad Nacional de Colombia	VU	M
490	467	Pristimantis	signifer	Revista de la Academia Colombiana de Ciencias Exactas, Físicas y Naturales	1997		2	J. D. Lynch	American	Male	Colombia	ICN 20049	Spanish	School of Biological Sciences, University of Nebraska-Lincoln	VU	M
490	467	Pristimantis	signifer	Revista de la Academia Colombiana de Ciencias Exactas, Físicas y Naturales	1997		3	M. C. Ardila-Robayo	Colombian	Female	Colombia	ICN 20049	Spanish	Instituto de Ciencias Naturales-Museo de Historia Natural. Universidad Nacional de Colombia	VU	M
491	468	Pristimantis	silverstonei	Revista de la Academia Colombiana de Ciencias Exactas, Físicas y Naturales	1996	John Lynch	1	J. D. Lynch	American	Male	Colombia	ICN 29045	English	School of Biological Sciences, University of Nebraska-Lincoln	VU	M
491	468	Pristimantis	silverstonei	Revista de la Academia Colombiana de Ciencias Exactas, Físicas y Naturales	1996		2	P. M. Ruiz-Carranza	Colombian	Male	Colombia	ICN 29045	English	Instituto de Ciencias Naturales-Museo de Historia Natural. Universidad Nacional de Colombia	VU	M
492	469	Pristimantis	simonbolivari	Journal of Herpetology	1992	John Wiens	1	J. J. Wiens	American	Male	Ecuador	QCAZ 1459	English	Museum of Natural History and Department of Systematics and Ecology, The University of Kansas, Lawrence; Department of Zoology, The University of Texas	EN	M
492	469	Pristimantis	simonbolivari	Journal of Herpetology	1992		2	L. A. Coloma	Ecuadorian	Male	Ecuador	QCAZ 1459	English	Museum of Natural History and Department of Systematics and Ecology, The University of Kansas, Lawrence; Museo de Zoología, Departamento de Ciencias Biológicas, Pontificia Universidad Católica del Ecuador	EN	M
493	470	Pristimantis	simonsii	Annals and Magazine of Natural History	1900	George Albert Boulenger	1	G. A. Boulenger	Belgian-British	Male	Peru	Syntypes: BMNH 1947.2.15.43-44; BMNH 1947.2.14.43	English	British Museum	VU	M
494	471	Pristimantis	simoteriscus	Caldasia	1997	John Lynch	1	J. D. Lynch	American	Male	Colombia	ICN 22835	English	School of Life Sciences, The University of Nebraska, Lincoln	EN	M
494	471	Pristimantis	simoteriscus	Caldasia	1997		2	P. M. Ruiz-Carranza	Colombian	Male	Colombia	ICN 22835	English	Laboratorio de Anfibios, Instituto de Ciencias Naturales, Universidad nacional de Colombia	EN	M
494	471	Pristimantis	simoteriscus	Caldasia	1997		3	M. C. Ardila-Robayo	Colombian	Female	Colombia	ICN 22835	English	Laboratorio de Anfibios, Instituto de Ciencias Naturales, Universidad nacional de Colombia	EN	M
495	472	Pristimantis	simoterus	Caldasia	1980	John Lynch	1	J. D. Lynch	American	Male	Colombia	ICN 759	English	School of Life Sciences, The University of Nebraska, Lincoln	NT	M
496	473	Pristimantis	sinschi	ZooKeys	2020	Jiří Moravec	1	J. Moravec	Czech Republic	Male	Peru	MUSM 32733	English	National Museum, Prague, Czech Republic	NT	M
496	473	Pristimantis	sinschi	ZooKeys	2020		2	E. Lehr	German	Male	Peru	MUSM 32733	English	Illinois Wesleyan University, Bloomington, United States of America	NT	M
496	473	Pristimantis	sinschi	ZooKeys	2020		3	Karel Kodejš	Czech Republic	Male	Peru	MUSM 32733	English	Charles University, Prague, Czech Republic	NT	M
497	474	Pristimantis	siopelus	Occasional Papers of the Museum of Natural History, University of Kansas	1990	John Lynch	1	J. D. Lynch	American	Male	Colombia	IND-AN 1563	English	Museum of Natural History The University of Kansas; School of Life Sciences, The University of Nebraska, Lincoln	EN	M
497	474	Pristimantis	siopelus	Occasional Papers of the Museum of Natural History, University of Kansas	1990		2	P. A. Burrowes	American	Female	Colombia	IND-AN 1563	English	Division of Herpetology, Museum of Natural History, Dyche Hall, and Department of Systematics and Ecology, Haworth Hall, The University of Kansas Lawrence	EN	M
498	475	Pristimantis	sira	Evolutionary Systematics	2021	G. Chavez	1	G. Chávez	Peruvian	Male	Peru	CORBIDI 14430	English	Instituto Peruano de Herpetología, Centro de ornitología y biodiversidad, Florida International University	NE	MP
498	475	Pristimantis	sira	Evolutionary Systematics	2021		2	L. Garcia-Ayachi	Peruvian	Male	Peru	CORBIDI 14430	English	Instituto Peruano de Herpetología, Centro de ornitología y biodiversidad	NE	MP
498	475	Pristimantis	sira	Evolutionary Systematics	2021		3	A. Catenazzi	American	Male	Peru	CORBIDI 14430	English	Instituto Peruano de Herpetología, Centro de ornitología y biodiversidad, Florida International University	NE	MP
499	476	Pristimantis	sirnigeli	Avances en Ciencias e Ingenierías	2011	M. H. Yanez-Muñoz	1	M. H. Yanez-Muñoz	Ecuadorian	Male	Ecuador	DHMECN 06803	Spanish	Museo Ecuatoriano de Ciencias Naturales, División de Herpetología	NE	M
499	476	Pristimantis	sirnigeli	Avances en Ciencias e Ingenierías	2011		2	P. Meza-Ramos	Colombian	Male	Ecuador	DHMECN 06803	Spanish	Museo Ecuatoriano de Ciencias Naturales, División de Herpetología; PETROECUADOR, Vicepresidencia Corporativa de Ambiente, Responsabilidad Social, Seguridad y Salud, Coordinación Mitigacióny Remediación Ambiental	NE	M
499	476	Pristimantis	sirnigeli	Avances en Ciencias e Ingenierías	2011		3	D. F. Cisneros-Heredia	Ecuadorian	Male	Ecuador	DHMECN 06803	Spanish	Museo Ecuatoriano de Ciencias Naturales, División de Herpetología; Colegio de Ciencias Biológicas y Ambientales, UniversidadSan Francisco de Quito	NE	M
499	476	Pristimantis	sirnigeli	Avances en Ciencias e Ingenierías	2011		4	J. P. Reyes-Puig	Ecuadorian	Male	Ecuador	DHMECN 06803	Spanish	Museo Ecuatoriano de Ciencias Naturales, División de Herpetología; Fundación Oscar Efrén Reyes	NE	M
500	477	Pristimantis	skydmainos	Copeia	1997	Glenn Flores	1	G. Flores	American	Male	Peru	MCZ 88304	English	Museum of Comparative Zoology, Harvard University	LC	M
500	477	Pristimantis	skydmainos	Copeia	1997		2	L. O. Rodriguez	Peruvian	Female	Peru	MCZ 88304	English	Museo de Historia Natural, Universidad Nacional Mayor de San Marcos	LC	M
501	478	Pristimantis	sneiderni	Herpetologica	2019	Jhon Ospina-Sarria	1	J. J. Ospina-Sarria	Colombian	Male	Colombia	KU 145021	English	Departamento de Zoologia, Instituto de Biociencias, Universidade de Sa ˆ ˜o Paulo	NE	M
501	478	Pristimantis	sneiderni	Herpetologica	2019		2	W. E. Duellman	American	Male	Colombia	KU 145021	English	Biodiversity Institute, University of Kansas	NE	M
502	479	Pristimantis	sobetes	Proceedings of the Biological Society of Washington	1980	John Lynch	1	J. D. Lynch	American	Male	Ecuador	KU 179389	English	School of Life Sciences, The University of Nebraska, Lincoln	EN	M
503	480	Pristimantis	spectabilis	Zootaxa	2008	William Duellman	1	W. E. Duellman	American	Male	Peru	MHNC 7073	English	Natural History Museum and Biodiversity Research Center, University of Kansas, Lawrence	DD	M
503	480	Pristimantis	spectabilis	Zootaxa	2008		2	J. C. Chaparro	Peruvian	Male	Peru	MHNC 7073	English	Museo de Historia Natural, Universidad Nacional de San Antonio Abad del Cusco	DD	M
504	481	Pristimantis	spilogaster	Contributions in Biology and Geology. Milwaukee Public Museum	1984	John Lynch	1	J. D. Lynch	American	Male	Colombia	ICN 12421	English	No se encuentra la publicación	CR	M
505	482	Pristimantis	spinosus	Miscellaneous Publication. Museum of Natural History, University of Kansas	1979	John Lynch	1	J. D. Lynch	American	Male	Ecuador	USNM 199891	English	School of Life Sciences, The University of Nebraska, Lincoln; Museum of Natural History The University of Kansas, Lawrence	NT	M
506	483	Pristimantis	stenodiscus	Occasional Papers of the Museum of Zoology, University of Michigan	1955	Charles F. Walker	1	C. F. Walker	American	Male	Venezuela	UMMZ 109886	English	No se menciona en la publicación	DD	M
506	483	Pristimantis	stenodiscus	Occasional Papers of the Museum of Zoology, University of Michigan	1955		2	F. H. Test	American	Male	Venezuela	UMMZ 109886	English		DD	M
507	484	Pristimantis	sternothylax	Occasional Papers of the Museum of Natural History, University of Kansas	1993	William Duellman	1	W. E. Duellman	American	Male	Peru	KU 219793	English	Division of Herpetology, Museum of Natural History, and Department of Systematics and Ecology, The University of Kansas	DD	M
507	484	Pristimantis	sternothylax	Occasional Papers of the Museum of Natural History, University of Kansas	1993		2	E. R. Wild	American	Male	Peru	KU 219793	English	Division of Herpetology, Museum of Natural History, and Department of Systematics and Ecology, The University of Kansas	DD	M
508	485	Pristimantis	stictoboubonus	Zootaxa	2006	William Duellman	1	W. E. Duellman	American	Male	Peru	MUSM 24446	English	Natural History Museum and Biodiversity Research Center, University of Kansas	DD	No se encuentra la publicación completa
508	485	Pristimantis	stictoboubonus	Zootaxa	2006		2	E. Lehr	German	Male	Peru	MUSM 24446	English	Staatliche Naturhistorische Sammlungen Dresden, Museum für Tierkunde	DD	No se encuentra la publicación completa
508	485	Pristimantis	stictoboubonus	Zootaxa	2006		3	P. J. Venegas	Peruvian	Male	Peru	MUSM 24446	English	Asociación Cracidae Peru	DD	No se encuentra la publicación completa
509	486	Pristimantis	stictogaster	Copeia	2005	William Duellman	1	W. E. Duellman	American	Male	Peru	KU 291659	English	No se menciona en la publicación	LC	MP
509	486	Pristimantis	stictogaster	Copeia	2005		2	S. B. Hedges	American	Male	Peru	KU 291659	English	No se menciona en la publicación	LC	MP
510	487	Pristimantis	stictus	Zootaxa	2016	Gustavo Gonzáles-Durán	1	G. A. González-Durán	Colombian	Male	Colombia	ICN 55689	English	Laboratorio de Anfibios, Grupo Cladística Profunda y Biogeografía Histórica, Instituto de Ciencias Naturales, Universidad Nacional de Colombia	NT	M
511	488	Pristimantis	stipa	Zootaxa	2012	Pablo Venegas	1	P. J. Venegas	Peruvian	Male	Peru	CORBIDI 02833	English	División de Herpetología, Centro de Ornitología y Biodiversidad (CORBIDI)	DD	M
511	488	Pristimantis	stipa	Zootaxa	2012		2	W. E. Duellman	American	Male	Peru	CORBIDI 02833	English	Biodiversity Institute, University of Kansas	DD	M
512	489	Pristimantis	subsigillatus	Annals and Magazine of Natural History	1902	George Albert Boulenger	1	G. A. Boulenger	Belgian-British	Male	Ecuador	BMNH 1947.2.17.1 (formerly 1901.8.3.14)	English	British Museum	LC	M
513	490	Pristimantis	suetus	Revista de la Academia Colombiana de Ciencias Exactas, Físicas y Naturales	1998	John Lynch	1	J. D. Lynch	American	Male	Colombia	ICN 41726	English	Laboratorio de Anfibios, Instituto de Ciencias Naturales, Universidad Nacional de Colombia	VU	M
513	490	Pristimantis	suetus	Revista de la Academia Colombiana de Ciencias Exactas, Físicas y Naturales	1998		2	J. Rueda-Almonacid	Colombian	Male	Colombia	ICN 41726	English	Laboratorio de Anfibios, Instituto de Ciencias Naturales, Universidad Nacional de Colombia	VU	M
514	491	Pristimantis	sulculus	Occasional Papers of the Museum of Natural History, University of Kansas	1990	John Lynch	1	J. D. Lynch	American	Male	Colombia	IND-AN 1481	English	Museum of Natural History The University of Kansas; School of Life Sciences, The University of Nebraska, Lincoln	EN	M
514	491	Pristimantis	sulculus	Occasional Papers of the Museum of Natural History, University of Kansas	1990		2	P. A. Burrowes	American	Female	Colombia	IND-AN 1481	English	Division of Herpetology, Museum of Natural History, Dyche Hall, and Department of Systematics and Ecology, Haworth Hall, The University of Kansas Lawrence	EN	M
515	492	Pristimantis	supernatis	Herpetologica	1979	John Lynch	1	J. D. Lynch	American	Male	Ecuador	KU 179351	English	School of Life Sciences, The University of Nebraska, Lincoln	VU	M
516	493	Pristimantis	surdus	Catalogue of the Batrachia Salientia s. Ecaudata in the collection of the British Museum. 2d ed.,	1882	George Boulenger	1	G. A. Boulenger	Belgian-British	Male	Ecuador	Syntypes: BMNH 1947.2.17.25 (formerly 60.6.16.106) and 1947.2.17.26 (formerly 71.4.16.46)	English	British Museum	EN	M
517	494	Pristimantis	susaguae	Revista de la Academia Colombiana de Ciencias Exactas, Físicas y Naturales	2003	José Rueda-Almonacid	1	J. Rueda-Almonacid	Colombian	Male	Colombia	IAVH 6794	Spanish	No se encuentra la publicación	EN	No se encuentra la publicación
517	494	Pristimantis	susaguae	Revista de la Academia Colombiana de Ciencias Exactas, Físicas y Naturales	2003		2	J. D. Lynch	American	Male	Colombia	IAVH 6794	Spanish		EN	No se encuentra la publicación
517	494	Pristimantis	susaguae	Revista de la Academia Colombiana de Ciencias Exactas, Físicas y Naturales	2003		3	P. A. Galvis-Peñuela		Male	Colombia	IAVH 6794	Spanish		EN	No se encuentra la publicación
518	495	Pristimantis	taciturnus	Revista de la Academia Colombiana de Ciencias Exactas, Físicas y Naturales	2003	John Lynch	1	J. D. Lynch	American	Male	Colombia	ICN 11688	English	Laboratorio de Anfibios, Instituto de Ciencias Naturales, Universidad Nacional de Colombia	DD	M
518	495	Pristimantis	taciturnus	Revista de la Academia Colombiana de Ciencias Exactas, Físicas y Naturales	2003		2	A. M. Suarez-Mayorga	Colombian	Female	Colombia	ICN 11688	English	Laboratorio de Anfibios, Instituto de Ciencias Naturales, Universidad Nacional de Colombia	DD	M
519	496	Pristimantis	taeniatus	Annals and Magazine of Natural History	1912	George Boulenger	1	G. A. Boulenger	Belgian-British	Male	Colombia	BMNH 1947.2.16.99 (formerly 1909.10.30.41)	English	British Museum	LC	M
520	497	Pristimantis	tamsitti	Bulletin of the United States National Museum	1970	Doris M. Cochran	1	D. M. Cochran	American	Female	Colombia	FMNH 69735	English	Division of Reptiles and Amphibians, United States National Museum	NT	M
520	497	Pristimantis	tamsitti	Bulletin of the United States National Museum	1970		2	C. J. Goin	American	Male	Colombia	FMNH 69735	English	Department of Biological Science, University fo Florida; Carnegie Museum	NT	M
521	498	Pristimantis	tantanti	Herpetologica	2007	Edgar Lehr	1	E. Lehr	German	Male	Peru	MUSM 23942	English	Staatliche Naturhistorische Sammlungen Dresden, Museum fur Tierkunde; Natural History Museum and Biodiversity Research Center, Division of Herpetology, The University of Kansas	LC	M
521	498	Pristimantis	tantanti	Herpetologica	2007		2	C. Torres	German	Male	Peru	MUSM 23942	English	Museo de Historia Natural, Departamento de Herpetología, Universidad Nacional Mayor de San Marcos	LC	M
521	498	Pristimantis	tantanti	Herpetologica	2007		3	J. Suarez		Female	Peru	MUSM 23942	English	Museo de Historia Natural, Departamento de Herpetología, Universidad Nacional Mayor de San Marcos	LC	M
522	499	Pristimantis	tanyrhynchus	Bulletin of the Museum of Comparative Zoology	2007	Edgar Lehr	1	E. Lehr	German	Male	Peru	AMNH 153049	English	Staatliche Naturhistorische Sammlungen Dresden, Museum fur Tierkunde	DD	M
523	500	Pristimantis	tayrona	Occasional Papers of the Museum of Zoology, University of Michigan	1985	John Lynch	1	J. D. Lynch	American	Male	Colombia	ICN 3060	English	School of Life Sciences, The University of Nebraska, Lincoln	NT	M
523	500	Pristimantis	tayrona	Occasional Papers of the Museum of Zoology, University of Michigan	1985		2	P. M. Ruiz-Carranza	Colombian	Male	Colombia	ICN 3060	English	Instituto de Ciencias Naturales, Universidad Nacional de Colombia	NT	M
524	501	Pristimantis	telefericus	Herpetotropicos	2005	Enrique La Marca	1	E. La Marca	Venezuelan	Male	Venezuela	ULABG 2232	Spanish	Laboratorio de Biogeografía, Escuela de Geografía, Facultad de Ciencias Forestales y Ambientales, Universidad de Los Andes	DD	M
525	502	Pristimantis	tenebrionis	Breviora	1980	John Lynch	1	J. D. Lynch	American	Male	Ecuador	MCZ 90326	English	School of Life Sciences, The University of Nebraska, Lincoln	EN	M
525	502	Pristimantis	tenebrionis	Breviora	1980		2	K. Mitaya	American	Male	Ecuador	MCZ 90326	English	Museum of Comparative Zoology, Harvard University	EN	M
526	503	Pristimantis	terrapacis	Herpetologica	2020	Jhon Jairo Ospina-Sarria	1	J. J. Ospina-Sarria	Colombian	Male	Colombia	ICN 58486	English	Fundación para la Investigación de la Biodiversidad y conservación en el Trópico	NE	M
526	503	Pristimantis	terrapacis	Herpetologica	2020		2	T. Angarita-Sierra	Colombian	Male	Colombia	ICN 58486	English	Fundación de Investigación en Biodiversidad y Conservación; Universidad Manuela Beltrán	NE	M
527	504	Pristimantis	teslai	Zookeys	2019	N. B. Paez	1	N. B. Paez	Ecuadorian	Female	Ecuador	QCAZ46213	English	Pontificia Universidad Católica del Ecuador; University of British Columbia	NE	MP
527	504	Pristimantis	teslai	Zookeys	2019		2	S. R. Ron	Ecuadorian	Male	Ecuador	QCAZ46213	English	Pontificia Universidad Católica del Ecuador	NE	MP
528	505	Pristimantis	thectopternus	Contributions in Science. Natural History Museum of Los Angeles County	1975	John Lynch	1	J. D. Lynch	American	Male	Colombia	LACM 73087	English	School of Life Sciences, The University of Nebraska, Lincoln	LC	M
529	506	Pristimantis	thyellus	Herpetotropicos	2006	Enrique La Marca	1	E. La Marca	Venezuelan	Male	Venezuela	ULABG2137	Spanish	Laboratorio de Biogeografía, Escuela de Geografía, Facultad de Ciencias Forestales y Ambientales, Universidad de Los Andes	DD	M
530	507	Pristimantis	thymalopsoides	Occasional Papers of the Museum of Natural History, University of Kansas	1976	John Lynch	1	J. D. Lynch	American	Male	Ecuador	KU 131533	English	Museum of Natural History, The University of Kansas, Lawrence	EN	M
531	508	Pristimantis	thymelensis	Herpetologica	1972	John Lynch	1	J. D. Lynch	American	Male	Ecuador	KU 117719	English	No se menciona en la publicación	LC	M
532	509	Pristimantis	tiktik	PLoS One	2018	P. Szekely	1	P. Szekely	Romanian	Male	Ecuador	MUTPL 239	English	Universidad Técnica Particular de Loja, Departamento de Ciencias Biológicas, EcoSs Lab; Association Chelonia Romania	NE	MP
532	509	Pristimantis	tiktik	PLoS One	2018		2	J. S. Eguiguren	Ecuadorian	Male	Ecuador	MUTPL 239	English	Universidad Técnica Particular de Loja, Departamento de Ciencias Biológicas	NE	MP
532	509	Pristimantis	tiktik	PLoS One	2018		3	D. Szekely	Romanian	Female	Ecuador	MUTPL 239	English	Faculty of Natural and Agricultural Sciences, Ovidius University Constanţa; Laboratory of Fish and Amphibian Ethology, Behavioural Biology Group, Freshwater and OCeanic Science Unit of ReSearch (FOCUS), University of Liège	NE	MP
532	509	Pristimantis	tiktik	PLoS One	2018		4	L. Ordoñez-Delgado	Ecuadorian	Male	Ecuador	MUTPL 239	English	Universidad Técnica Particular de Loja, Departamento de Ciencias Biológicas	NE	MP
532	509	Pristimantis	tiktik	PLoS One	2018		5	D. Armijos-Ojeda	Ecuadorian	Male	Ecuador	MUTPL 239	English	Universidad Técnica Particular de Loja, Departamento de Ciencias Biológicas	NE	MP
532	509	Pristimantis	tiktik	PLoS One	2018		6	M. L. Riofrio-Guaman	Ecuadorian	Female	Ecuador	MUTPL 239	English	Universidad Técnica Particular de Loja, Departamento de Ciencias Biológicas	NE	MP
532	509	Pristimantis	tiktik	PLoS One	2018		7	D. Cogalniceanu	Romanian	Male	Ecuador	MUTPL 239	English	Faculty of Natural and Agricultural Sciences, Ovidius University Constanţa	NE	MP
533	510	Pristimantis	tinajillas	Avances en Ciencias e Ingenierías	2014	V. L. Urgiles	1	V. L. Urgiles	Ecuadorian	Female	Ecuador	DHMECN 10745	Spanish	Museo de Zoología de la Universidad del Azuay	NE	M
533	510	Pristimantis	tinajillas	Avances en Ciencias e Ingenierías	2014		2	J. C. Sánchez-Nivicela	Ecuadorian	Male	Ecuador	DHMECN 10745	Spanish	Museo de Zoología de la Universidad del Azuay; Museo Ecuatoriano de Ciencias Naturales, División de Herpetología	NE	M
533	510	Pristimantis	tinajillas	Avances en Ciencias e Ingenierías	2014		3	C. Nieves	Ecuadorian	Male	Ecuador	DHMECN 10745	Spanish	Museo de Zoología de la Universidad del Azuay	NE	M
533	510	Pristimantis	tinajillas	Avances en Ciencias e Ingenierías	2014		4	M. H. Yanez-Muñoz	Ecuadorian	Male	Ecuador	DHMECN 10745	Spanish	Museo Ecuatoriano de Ciencias Naturales, División de Herpetología; Pontificia Universidad Católica del Ecuador, Escuela de Ciencias Biológicas, Museo de Zoología QCAZ	NE	M
534	511	Pristimantis	tinguichaca	Journal of Herpetology	2016	J. Brito-Molina	1	J. Brito-Molina	Ecuadorian	Male	Ecuador	MEPN 14418	English	Instituto de Ciencias Biológicas, Escuela Politécnica Nacional; Fundación Naturaleza Kakaram; Museo Ecuatoriano de Ciencias Naturales del Instituto Nacional de Biodiversidad	NE	M
534	511	Pristimantis	tinguichaca	Journal of Herpetology	2016		2	R. Ojala-Barbour	Ecuadorian	Male	Ecuador	MEPN 14418	English	Instituto de Ciencias Biológicas, Escuela Politécnica Nacional	NE	M
534	511	Pristimantis	tinguichaca	Journal of Herpetology	2016		3	D. Batallas	Ecuadorian	Male	Ecuador	MEPN 14418	English	Instituto de Ciencias Biológicas, Escuela Politécnica Nacional; Fundación Naturaleza Kakaram	NE	M
534	511	Pristimantis	tinguichaca	Journal of Herpetology	2016		4	A. Almendariz	Ecuadorian	Female	Ecuador	MEPN 14418	English	Instituto de Ciencias Biológicas, Escuela Politécnica Nacional	NE	M
535	512	Pristimantis	toftae	Herpetologica	1978	William Duellman	1	W. E. Duellman	American	Male	Peru	KU 171863	English	Museum of Natural History and Department of Systematics and Ecology, The University of Kansas, Lawrence	LC	M
536	513	Pristimantis	torrenticola	Revista de la Academia Colombiana de Ciencias Exactas, Físicas y Naturales	1998	John Lynch	1	J. D. Lynch	American	Male	Colombia	ICN 39969	English	Laboratorio de Anfibios, Instituto de Ciencias Naturales, Universidad Nacional de Colombia	CR	M
536	513	Pristimantis	torrenticola	Revista de la Academia Colombiana de Ciencias Exactas, Físicas y Naturales	1998		2	J. Rueda-Almonacid	Colombian	Male	Colombia	ICN 39969	English	Laboratorio de Anfibios, Instituto de Ciencias Naturales, Universidad Nacional de Colombia	CR	M
537	514	Pristimantis	torresi	Zookeys	2019	N. B. Paez	1	N. B. Paez	Ecuadorian	Female	Ecuador	QCAZ 47342	English	Pontificia Universidad Católica del Ecuador; University of British Columbia	NE	MP
537	514	Pristimantis	torresi	Zookeys	2019		2	S. R. Ron	Ecuadorian	Male	Ecuador	QCAZ 47342	English	Pontificia Universidad Católica del Ecuador	NE	MP
538	515	Pristimantis	totoroi	Zookeys	2019	N. B. Paez	1	N. B. Paez	Ecuadorian	Female	Ecuador	QCAZ 25105	English	Pontificia Universidad Católica del Ecuador; University of British Columbia	NE	MP
538	515	Pristimantis	totoroi	Zookeys	2019		2	S. R. Ron	Ecuadorian	Male	Ecuador	QCAZ 25105	English	Pontificia Universidad Católica del Ecuador	NE	MP
539	516	Pristimantis	trachyblepharis	Annals and Magazine of Natural History	1918	George Boulenger	1	G. A. Boulenger	Belgian-British	Male	Ecuador	Syntypes: BMNH 1947.2.17.2-4 (formerly 1912.11.1.58-60)	English	British Museum	LC	M
540	517	Pristimantis	tribulosus	Revista de la Academia Colombiana de Ciencias Exactas, Físicas y Naturales	1997	John Lynch	1	J. D. Lynch	American	Male	Colombia	ICN 37169	English	School of Life Sciences, The University of Nebraska, Lincoln	CR	M
540	517	Pristimantis	tribulosus	Revista de la Academia Colombiana de Ciencias Exactas, Físicas y Naturales	1997		2	J. Rueda-Almonacid	Colombian	Male	Colombia	ICN 37169	English	Laboratorio de Anfibios, Instituto de Ciencias Naturales, Universidad Nacional de Colombia	CR	M
541	518	Pristimantis	truebae	Special Publication. Natural History Museum, University of Kansas	1997	John Lynch	1	J. D. Lynch	American	Male	Ecuador	KU 202620	English	School of Life Sciences, The University of Nebraska, Lincoln; Division of Herpetology, Natural History Museum, The University of Kansas Lawrence	EN	M
541	518	Pristimantis	truebae	Special Publication. Natural History Museum, University of Kansas	1997		2	W. E. Duellman	American	Male	Ecuador	KU 202620	English	Division of Herpetology, Natural History Museum; Department of Systematics and Ecology, The University of Kansas, Lawrence	EN	M
542	519	Pristimantis	tubernasus	Memoria. Sociedad de Ciencias Naturales La Salle	1984	Juan Arturo Rivero Quintero	1	J. A. Rivero	Puerto Rican	Male	Venezuela	UPRM 4349	Spanish	Departamento de Biología, Mayaguez, Universidad de Puerto Rico	DD	M
543	520	Pristimantis	tungurahua	Avances en Ciencias e Ingenierías	2011	Juan Pablo Reyes-Puig	1	J. P. Reyes-Puig	Ecuadorian	Male	Ecuador	DHMECN4834	Spanish	Fundación Oscar Efrén Reyes; Museo Ecuatoriano de Ciencias Naturales, División de Herpetología; Fundación Ecominga, Red de Protección de Bosques Amenazados Baños	NE	M
543	520	Pristimantis	tungurahua	Avances en Ciencias e Ingenierías	2011		2	M. H. Yanez-Muñoz	Ecuadorian	Male	Ecuador	DHMECN4834	Spanish	Museo Ecuatoriano de Ciencias Naturales, División de Herpetología	NE	M
543	520	Pristimantis	tungurahua	Avances en Ciencias e Ingenierías	2011		3	D. F. Cisneros-Heredia	Ecuadorian	Male	Ecuador	DHMECN4834	Spanish	Museo Ecuatoriano de Ciencias Naturales, División de Herpetología; Universidad San Francisco de Quito, Colegio de Ciencias Biológicas y Ambientales	NE	M
543	520	Pristimantis	tungurahua	Avances en Ciencias e Ingenierías	2011		4	S. M. Ramirez-Jaramillo	Ecuadorian	Male	Ecuador	DHMECN4834	Spanish	Museo Ecuatoriano de Ciencias Naturales, División de Herpetología	NE	M
544	521	Pristimantis	turik	Revista Española de Herpetología	2008	C. L. Barrio-Amoros	1	C. L. Barrio-Amoros	Spanish	Male	Venezuela	MBLUZ 155	Spanish	Fundación Andígena	LC	M
544	521	Pristimantis	turik	Revista Española de Herpetología	2008		2	F. J. M. Rojas-Runjaic	Venezuelan	Male	Venezuela	MBLUZ 155	Spanish	Museo de Historia Natural La Salle	LC	M
544	521	Pristimantis	turik	Revista Española de Herpetología	2008		3	E. E. Infante-Rivero	Venezuelan	Male	Venezuela	MBLUZ 155	Spanish	Museo de Biología de la Universidad del Zulia, Facultad Experimental de Ciencias, Universidad del Zulia	LC	M
545	522	Pristimantis	turpinorum	Bulletin of the Maryland Herpetological Society	2001	J. D. Hardy	1	J. D. Hardy			Trinidad y Tobago	USNM 227815	English	No se encuentra la publicación	VU	No se encuentra la publicación
546	523	Pristimantis	turumiquirensis	Bulletin of the Museum of Comparative Zoology	1961	Juan Arturo Rivero Quintero	1	J. A. Rivero	Puerto Rican	Male	Venezuela	AMNH 22557	English	Institute of Marine Biology and biology Department, University of Puerto Rico	EN	M
547	524	Pristimantis	uisae	Revista de la Academia Colombiana de Ciencias Exactas, Físicas y Naturales	2003	John Lynch	1	J. D. Lynch	American	Male	Colombia	ICN 47882	English	Universidad Nacional de Colombia	VU	M
548		Pristimantis	ujucami	Zoological Journal of the Linnean Society	2021	Daniel Zumel	1	D. Zumel	Spanish	Male	Ecuador	QCAZ 49030	English	Museo de Zoología, Escuela de Biología, Facultad de Ciencias Exactas y Naturales, Pontificia Universidad Católica del Ecuador; Real Jardín Botánico (RJB-CSIC)	NE	MP
548		Pristimantis	ujucami	Zoological Journal of the Linnean Society	2021		2	D. Buckley	Spanish	Male	Ecuador	QCAZ 49030	English	Departamento de Biología (Genética). Facultad de Ciencias (Ed. Biología), Universidad Autónoma de Madrid (UAM); Centro de Investigaciones en Biodiversidad y Cambio Global (CIBC-UAM). Edificio de Biología, Universidad Autónoma de Madrid	NE	MP
548		Pristimantis	ujucami	Zoological Journal of the Linnean Society	2021		3	S. R. Ron	Ecuadorian	Male	Ecuador	QCAZ 49030	English	Museo de Zoología, Escuela de Biología, Facultad de Ciencias Exactas y Naturales, Pontificia Universidad Católica del Ecuador	NE	MP
549	525	Pristimantis	unistrigatus	Proceedings of the Zoological Society of London	1859	Albert Gunther	1	A. C. L. G. Gunther	German	Male	Ecuador	Syntypes: BMNH 1947.2.17.7-9 (formerly 60.6.16.97-98, 60.6.16.105)	English	Zoological Society	LC	M
550	526	Pristimantis	urani	Acta Herpetológica	2016	Mauricio Rivera-Correa	1	M. Rivera-Correa	Colombian	Male	Colombia	MHUA-A 7471	English	Grupo Herpetológico de Antioquia, Instituto de Biología, Universidad de Antioquia,	NE	MP
550	526	Pristimantis	urani	Acta Herpetológica	2016		2	J. M. Daza	Colombian	Male	Colombia	MHUA-A 7471	English	Grupo Herpetológico de Antioquia, Instituto de Biología, Universidad de Antioquia,	NE	MP
551	527	Pristimantis	uranobates	Journal of Herpetology	1991	John Lynch	1	J. D. Lynch	American	Male	Colombia	ICN 14424	English	School of Life Sciences, The University of Nebraska, Lincoln	LC	M
552	528	Pristimantis	urichi	Journal of the Trinidad Field Naturalists' Club	1894	Oskar Boettger	1	O. Boettger	German	Male	Trinidad y Tobago	Syntypes: SMF; SMF 3818 (formerly 1212.2a)	English	British Museum	EN	M
553	529	Pristimantis	vanadise	Herpetologica	1984	Enrique La Marca	1	E. La Marca	Venezuelan	Male	Venezuela	CVULA 2805	English	No se menciona en la publicación	NT	M
554	530	Pristimantis	variabilis	Journal of Herpetology	1968	John Lynch	1	J. D. Lynch	American	Male	Ecuador	KU 99011	English	Museum of Natural History The University of Kansas	LC	M
555	531	Pristimantis	veletis	Revista de la Academia Colombiana de Ciencias Exactas, Físicas y Naturales	1997	John Lynch	1	J. D. Lynch	American	Male	Colombia	ICN 37206	English	School of Life Sciences, The University of Nebraska, Lincoln	CR	M
555	531	Pristimantis	veletis	Revista de la Academia Colombiana de Ciencias Exactas, Físicas y Naturales	1997		2	J. Rueda-Almonacid	Colombian	Male	Colombia	ICN 37206	English	Laboratorio de Anfibios, Instituto de Ciencias Naturales, Universidad Nacional de Colombia	CR	M
556	532	Pristimantis	ventrigranulosus	Zootaxa	2012	Natan Maciel	1	N. M. Maciel	Brazilian	Male	Brazil	MNRJ 75886	English	Laboratório de Herpetologia e Comportamento Animal, Departamento de Ecologia, Instituto de Ciências Biológicas, Universidade Federal de Goiás, Campus Samambaia; Laboratório de Genética e Biodiversidade, Departamento de Biologia Geral, Instituto de Ciências Biológicas, Universidade Federal de Goiás, Campus Samambaia	NE	M
556	532	Pristimantis	ventrigranulosus	Zootaxa	2012		2	W. Vaz-Silva	Brazilian	Male	Brazil	MNRJ 75886	English	Laboratório de Genética e Biodiversidade, Departamento de Biologia Geral, Instituto de Ciências Biológicas, Universidade Federal de Goiás, Campus Samambaia; Departamento de Ciências Biológicas, Centro Universitário de Goiás – Uni-Anhanguera	NE	M
556	532	Pristimantis	ventrigranulosus	Zootaxa	2012		3	R. M. De Oliveira	Brazilian	Male	Brazil	MNRJ 75886	English	Departamento de Ciências Biológicas, Universidade Estadual de Santa Cruz, Salobrinho	NE	M
556	532	Pristimantis	ventrigranulosus	Zootaxa	2012		4	J. Padial	Spanish	Male	Brazil	MNRJ 75886	English	Department of Herpetology, American Museum of Natural History	NE	M
557	533	Pristimantis	ventriguttatus	Zootaxa	2007	Edgar Lehr	1	E. Lehr	German	Male	Peru	SMF 86413	English	No se encuentra el artículo	DD	No se encuentra el artículo
557	533	Pristimantis	ventriguttatus	Zootaxa	2007		2	G. Kohler	German	Male	Peru	SMF 86413	English		DD	No se encuentra el artículo
558	534	Pristimantis	ventrimarmoratus	Annals and Magazine of Natural History	1912	George Boulenger	1	G. A. Boulenger	Belgian-British	Male	Peru, Ecuador	Syntypes: BMNH 1947.2.15.73 (formerly 1911.12.12.77), 1947.2.15.74-76 (formerly 1911.1.1.51-53)	English	British Museum	LC	M
559		Pristimantis	ventristellatus	Zoological Journal of the Linnean Society	2021	Daniel Zumel	1	D. Zumel	Spanish	Male	Ecuador	QCAZ 69240	English	Museo de Zoología, Escuela de Biología, Facultad de Ciencias Exactas y Naturales, Pontificia Universidad Católica del Ecuador; Real Jardín Botánico (RJB-CSIC)	NE	MP
559		Pristimantis	ventristellatus	Zoological Journal of the Linnean Society	2021		2	D. Buckley	Spanish	Male	Ecuador	QCAZ 69240	English	Departamento de Biología (Genética). Facultad de Ciencias (Ed. Biología), Universidad Autónoma de Madrid (UAM); Centro de Investigaciones en Biodiversidad y Cambio Global (CIBC-UAM). Edificio de Biología, Universidad Autónoma de Madrid	NE	MP
559		Pristimantis	ventristellatus	Zoological Journal of the Linnean Society	2021		3	S. R. Ron	Ecuadorian	Male	Ecuador	QCAZ 69240	English	Museo de Zoología, Escuela de Biología, Facultad de Ciencias Exactas y Naturales, Pontificia Universidad Católica del Ecuador	NE	MP
560	535	Pristimantis	verecundus	Occasional Papers of the Museum of Natural History, University of Kansas	1990	John Lynch	1	J. D. Lynch	American	Male	Colombia	IND-AN 1834	English	Museum of Natural History The University of Kansas; School of Life Sciences, The University of Nebraska, Lincoln	NT	M
560	535	Pristimantis	verecundus	Occasional Papers of the Museum of Natural History, University of Kansas	1990		2	P. A. Burrowes	American	Female	Colombia	IND-AN 1834	English	Division of Herpetology, Museum of Natural History, Dyche Hall, and Department of Systematics and Ecology, Haworth Hall, The University of Kansas Lawrence	NT	M
561	536	Pristimantis	verrucolatus	Zookeys	2019	N. B. Paez	1	N. B. Paez	Ecuadorian	Female	Ecuador	QCAZ 46982	English	Pontificia Universidad Católica del Ecuador; University of British Columbia	NE	MP
561	536	Pristimantis	verrucolatus	Zookeys	2019		2	S. R. Ron	Ecuadorian	Male	Ecuador	QCAZ 46982	English	Pontificia Universidad Católica del Ecuador	NE	MP
562	537	Pristimantis	versicolor	Miscellaneous Publication. Museum of Natural History, University of Kansas	1979	John Lynch	1	J. D. Lynch	American	Male	Ecuador	KU 119858	English	School of Life Sciences, The University of Nebraska, Lincoln; Museum of Natural History The University of Kansas, Lawrence	LC	M
563	538	Pristimantis	vertebralis	Proceedings of the Zoological Society of London	1886	George Boulenger	1	G. A. Boulenger	Belgian-British	Male	Ecuador	Syntypes: BMNH 1947.2.17.5-6	English	British Museum	VU	M
564	539	Pristimantis	vicarius	Transactions of the Kansas Academy of Science	1983	John Lynch	1	J. D. Lynch	American	Male	Colombia	ICN 7764	English	School of Life Sciences, The University of Nebraska, Lincoln	NT	M
564	539	Pristimantis	vicarius	Transactions of the Kansas Academy of Science	1983		2	P. M. Ruiz-Carranza	Colombian	Male	Colombia	ICN 7764	English	Instituto de Ciencias Naturales, Universidad Nacional de Colombia	NT	M
565	540	Pristimantis	vidua	Miscellaneous Publication. Museum of Natural History, University of Kansas	1979	John Lynch	1	J. D. Lynch	American	Male	Ecuador	KU 120082	English	School of Life Sciences, The University of Nebraska, Lincoln; Museum of Natural History The University of Kansas, Lawrence	EN	M
566	541	Pristimantis	viejas	Revista de la Academia Colombiana de Ciencias Exactas, Físicas y Naturales	1999	John Lynch	1	J. D. Lynch	American	Male	Colombia	ICN 42426	English	Laboratorio de Anfibios, Instituto de Ciencias Naturales, Universidad Nacional de Colombia	LC	M
566	541	Pristimantis	viejas	Revista de la Academia Colombiana de Ciencias Exactas, Físicas y Naturales	1999		2	J. Rueda-Almonacid	Colombian	Male	Colombia	ICN 42426	English		LC	M
567	542	Pristimantis	vilarsi	Annual Report of the United States National Museum for 1902	1904	Leonilard Stejneger	1	L. Stejneger	Norway	Male	Brazil	NHMG 492	English	Smithsonian Institution, United States National Museum	LC	M
568	543	Pristimantis	vilcabambae	Bulletin of the Museum of Comparative Zoology	2007	Edgar Lehr	1	E. Lehr	German	Male	Peru	AMNH 24362	English	Staatliche Naturhistorische Sammlungen Dresden, Museum fu¨ r Tierkunde	DD	M
569	544	Pristimantis	vinhai	Revista Brasileira de Biologia	1974	Werner Bokermann	1	W. C. A. Bokermann	Brazilian	Male	Brazil	WCAB 46694	Portuguese	No se encuentra la publicación	LC	M
570	545	Pristimantis	viridicans	Occasional Papers of the Museum of Zoology, University of Michigan	1977	John Lynch	1	J. D. Lynch	American	Male	Colombia	UMMZ 143468	English	No se menciona en la publicación	EN	M
571	546	Pristimantis	viridis	Revista de la Academia Colombiana de Ciencias Exactas, Físicas y Naturales	1997	Pedro M. Ruiz-Carranza	1	P. M. Ruiz-Carranza	Colombian	Male	Colombia	ICN 30939	Spanish	Instituto de Ciencias Naturales-Museo de Historia Natural. Universidad Nacional de Colombia	EN	M
571	546	Pristimantis	viridis	Revista de la Academia Colombiana de Ciencias Exactas, Físicas y Naturales	1997		2	J. D. Lynch	American	Male	Colombia	ICN 30939	Spanish	School of Biological Sciences, University of Nebraska-Lincoln	EN	M
571	546	Pristimantis	viridis	Revista de la Academia Colombiana de Ciencias Exactas, Físicas y Naturales	1997		3	M. C. Ardila-Robayo	Colombian	Female	Colombia	ICN 30939	Spanish	Instituto de Ciencias Naturales-Museo de Historia Natural. Universidad Nacional de Colombia	EN	M
572	547	Pristimantis	w-nigrum	Katalog der Batrachier-Sammlung im Museum der Senckenbergischen Naturforschenden Gesellshaft in Frankfurt am Main	1892	Oskar Boettger	1	O. Boettger	German	Male	Ecuador	Syntypes: SMF 1212	German	Museum der Senckenbergischen Naturforschenden Gesellshaft in Frankfurt am Main	LC	M
573	548	Pristimantis	wagteri	Journal of Herpetology	2007	Pablo Venegas	1	P. Venegas	Peruvian	Male	Peru	MUSM 23050	English	Asociación Cracidae Perú	EN	M
574	549	Pristimantis	walkeri	Proceedings of the Biological Society of Washington	1974	John Lynch	1	J. D. Lynch	American	Male	Ecuador	KU 131652	English		LC	M
575	550	Pristimantis	waoranii	Phyllomedusa	2007	Shawn McCraken	1	S. F. McCracken	American	Male	Ecuador	TCWC 90728	English	Texas State University, Department of Biology; TADPOLE Organization	DD	M
575	550	Pristimantis	waoranii	Phyllomedusa	2007		2	M. R. J. Forstner	American	Male	Ecuador	TCWC 90728	English	Texas State University, Department of Biology	DD	M
575	550	Pristimantis	waoranii	Phyllomedusa	2007		3	J. R. Dixon	American	Male	Ecuador	TCWC 90728	English	Department of Wildlife and Fisheries Sciences, Texas A&M University	DD	M
576	551	Pristimantis	wiensi	Occasional Papers of the Museum of Natural History, University of Kansas	1993	William Duellman	1	W. E. Duellman	American	Male	Peru	KU 219795	English	Division of Herpetology, Museum of Natural History, and Department of Systematics and Ecology, The University of Kansas	DD	M
576	551	Pristimantis	wiensi	Occasional Papers of the Museum of Natural History, University of Kansas	1993		2	E. R. Wild	American	Male	Peru	KU 219795	English	Division of Herpetology, Museum of Natural History, and Department of Systematics and Ecology, The University of Kansas	DD	M
577	552	Pristimantis	xeniolum	Journal of Herpetology	2001	John Lynch	1	J. D. Lynch	American	Male	Colombia	ICN 43891	English	Instituto de Ciencias Naturales, Universidad Nacional de Colombia	VU	M
578	553	Pristimantis	xestus	Journal of Herpetology	1995	John Lynch	1	J. D. Lynch	American	Male	Colombia	ICN 32337	English	School of Biological Sciences, The University of Nebraska	VU	M
579	554	Pristimantis	xylochobates	Revista de la Academia Colombiana de Ciencias Exactas, Físicas y Naturales	1996	John Lynch	1	J. D. Lynch	American	Male	Colombia	ICN 28962	English	School of Biological Sciences, University of Nebraska-Lincoln	CR	M
579	554	Pristimantis	xylochobates	Revista de la Academia Colombiana de Ciencias Exactas, Físicas y Naturales	1996		2	P. M. Ruiz-Carranza	Colombian	Male	Colombia	ICN 28962	English	Instituto de Ciencias Naturales-Museo de Historia Natural. Universidad Nacional de Colombia	CR	M
580	555	Pristimantis	yanezi	Zookeys	2016	María Navarrete	1	M. Navarrete	Ecuadorian	Female	Ecuador	QCAZ 46259	English	Pontificia Universidad Católica del Ecuador	NE	M
580	555	Pristimantis	yanezi	Zookeys	2016		2	P. Venegas	Peruvian	Male	Ecuador	QCAZ 46259	English	División de Herpetología, Centro de Ornitología y Biodiversidad (CORBIDI)	NE	M
580	555	Pristimantis	yanezi	Zookeys	2016		3	S. R. Ron	Ecuadorian	Male	Ecuador	QCAZ 46259	English	Pontificia Universidad Católica del Ecuador	NE	M
581	556	Pristimantis	yantzaza	Zootaxa	2017	Jorge Valencia	1	J. Valencia	Ecuadorian	Male	Ecuador	FHGO 9962	English	Fundación Herpetológica Gustavo Orcés; División de Herpetología, Museo Ecuatoriano de Ciencias Naturales, Instituto Nacional de Biodiversidad; 5 Museo de Zoología, Departamento de Ciencias Biológicas, Pontificia Universidad Católica del Ecuador	NE	MP
581	556	Pristimantis	yantzaza	Zootaxa	2017		2	M. R. Dueñas	Ecuadorian	Male	Ecuador	FHGO 9962	English	Fundación Herpetológica Gustavo Orcés; División de Herpetología, Museo Ecuatoriano de Ciencias Naturales, Instituto Nacional de Biodiversidad	NE	MP
581	556	Pristimantis	yantzaza	Zootaxa	2017		3	P. Szekely	Romanian	Male	Ecuador	FHGO 9962	English	Universidad Técnica Particular de Loja, Departamento de Ciencias Biológicas	NE	MP
581	556	Pristimantis	yantzaza	Zootaxa	2017		4	D. Batallas	Ecuadorian	Male	Ecuador	FHGO 9962	English	División de Herpetología, Museo Ecuatoriano de Ciencias Naturales, Instituto Nacional de Biodiversidad,	NE	MP
581	556	Pristimantis	yantzaza	Zootaxa	2017		5	F. Pulluquitin	Ecuadorian	Male	Ecuador	FHGO 9962	English	Fundación Herpetológica Gustavo Orcés; Escuela de Ingeniería Ambiental, Facultad de Ingeniería en Geología, Minas, Petróleos y Ambiental, Universidad Central del Ecuador	NE	MP
581	556	Pristimantis	yantzaza	Zootaxa	2017		6	S. R. Ron	Ecuadorian	Male	Ecuador	FHGO 9962	English	Museo de Zoología, Departamento de Ciencias Biológicas, Pontificia Universidad Católica del Ecuador,	NE	MP
582	557	Pristimantis	yaviensis	American Museum Novitates	1996	Charles W. Myers	1	C. W. Myers	American	Male	Venezuela	EBRG 3005	English	Chairman and Curator, Department of Herpetology and Ichthyology, American Museum of Natural History	DD	M
582	557	Pristimantis	yaviensis	American Museum Novitates	1996		2	M. A. Donnelly	American	Female	Venezuela	EBRG 3005	English	Research Associate, Department ofHerpetology and Ichthyology, American Museum ofNatural History	DD	M
583	558	Pristimantis	yukpa	Revista Española de Herpetología	2008	C. L. Barrio-Amoros	1	C. L. Barrio-Amoros	Spanish	Male	Venezuela	MHNLS 18525	Spanish	Fundación Andígena	LC	M
583	558	Pristimantis	yukpa	Revista Española de Herpetología	2008		2	F. J. M. Rojas-Runjaic	Venezuelan	Male	Venezuela	MHNLS 18525	Spanish	Museo de Historia Natural La Salle	LC	M
583	558	Pristimantis	yukpa	Revista Española de Herpetología	2008		3	E. E. Infante-Rivero	Venezuelan	Male	Venezuela	MHNLS 18525	Spanish	Museo de Biología de la Universidad del Zulia, Facultad Experimental de Ciencias, Universidad del Zulia	LC	M
584	559	Pristimantis	yumbo	Avances en Ciencias e Ingenierías	2011	M. H. Yanez-Muñoz	1	M. H. Yanez-Muñoz	Ecuadorian	Male	Ecuador	DHMECN 04991	Spanish	Museo Ecuatoriano de Ciencias Naturales, División de Herpetología	NE	M
584	559	Pristimantis	yumbo	Avances en Ciencias e Ingenierías	2011		2	P. Meza-Ramos	Colombian	Male	Ecuador	DHMECN 04991	Spanish	Museo Ecuatoriano de Ciencias Naturales, División de Herpetología; PETROECUADOR, Vicepresidencia Corporativa de Ambiente, Responsabilidad Social, Seguridad y Salud, Coordinación Mitigacióny Remediación Ambiental	NE	M
584	559	Pristimantis	yumbo	Avances en Ciencias e Ingenierías	2011		3	D. F. Cisneros-Heredia	Ecuadorian	Male	Ecuador	DHMECN 04991	Spanish	Museo Ecuatoriano de Ciencias Naturales, División de Herpetología; Colegio de Ciencias Biológicas y Ambientales, UniversidadSan Francisco de Quito	NE	M
584	559	Pristimantis	yumbo	Avances en Ciencias e Ingenierías	2011		4	J. P. Reyes-Puig	Ecuadorian	Male	Ecuador	DHMECN 04991	Spanish	Museo Ecuatoriano de Ciencias Naturales, División de Herpetología; Fundación Oscar Efrén Reyes	NE	M
585	560	Pristimantis	yuruaniensis	Zootaxa	2008	Dennis Rodder	1	D. Rödder	German	Male	Venezuela	ZFMK87278	English	Zoologisches Forschungsmuseum Alexander Koenig; Biogeography Department, University of Trier	NE	MP
585	560	Pristimantis	yuruaniensis	Zootaxa	2008		2	K-H. Jungfer	German	Male	Venezuela	ZFMK87278	English	Panoramastrasse	NE	MP
586	561	Pristimantis	yustizi	Graellsia	2004	C. L. Barrio-Amoros	1	C. L. Barrio-Amoros	Spanish	Male	Venezuela	CVULA V-2150	Spanish	Fundación AndigenA.	DD	M
586	561	Pristimantis	yustizi	Graellsia	2004		2	A. Chacon-Ortiz	Venezuelan	Male	Venezuela	CVULA V-2150	Spanish	Instituto Venezolano de Investigaciones Científicas (IVIC)	DD	M
587	562	Pristimantis	zeuctotylus	Proceedings of the Biological Society of Washington	1977	John Lynch	1	J. D. Lynch	American	Male	Surinam	RMNH 17701	English	No se menciona, es en una serie de publicaciones	LC	M
587	562	Pristimantis	zeuctotylus	Proceedings of the Biological Society of Washington	1977		2	M. S. Hoogmoed	Dutch	Male	Surinam	RMNH 17701	English		LC	M
588	563	Pristimantis	zimmermanae	Proceedings of the Biological Society of Washington	1991	Ronald Heyer	1	W. Ronald Heyer	American	Male	Brazil	MZUSP 64539	English	No se menciona, es en una serie de publicaciones	LC	M
588	563	Pristimantis	zimmermanae	Proceedings of the Biological Society of Washington	1991		2	L. M. Hardy		Female	Brazil	MZUSP 64539	English		LC	M
589	564	Pristimantis	zoilae	Zootaxa	2007	Jonh Jairo Mueses-Cisneros	1	J. J. Mueses-Cisneros	Colombian	Male	Colombia	ICN 49787	English	Laboratorio de Anfibios, Instituto de Ciencias Naturales, Universidad Nacional de Colombia	DD	M (solo se ve en la página de resúmen del artículo, no se consigue en artículo completo
590	565	Pristimantis	zophus	Revista de la Academia Colombiana de Ciencias Exactas, Físicas y Naturales	1999	John Lynch	1	J. D. Lynch	American	Male	Colombia	ICN 20149	English	Instituto de Ciencias Naturales-Museo de Historia Natural. Universidad Nacional de Colombia	NT	M
590	565	Pristimantis	zophus	Revista de la Academia Colombiana de Ciencias Exactas, Físicas y Naturales	1999		2	M. C. Ardila-Robayo	Colombian	Female	Colombia	ICN 20149	English	I+S1068:S1084nstituto de Ciencias Naturales-Museo de Historia Natural. Universidad Nacional de Colombia	NT	M
591	566	Pristimantis	zorro	Zootaxa	2020	Mauricio Rivera-Correa	1	M. Rivera-Correa	Colombian	Male	Colombia	MHUA-A 8813	English	Grupo Herpetológico de Antioquia, Instituto de Biología, Universidad de Antioquia, Medellín, Colombia; Semillero de Investigación en Biodiversidad de Anfibios (BIO), Seccional Oriente, Universidad de Antioquia	NE	MP
591	566	Pristimantis	zorro	Zootaxa	2020		2	J. M. Daza	Colombian	Male	Colombia	MHUA-A 8813	English	Grupo Herpetológico de Antioquia, Instituto de Biología, Universidad de Antioquia, Medellín, Colombia	NE	MP

## Sheet: Metadata
ID	Unique number ID for species
Genero	Genus of the species (Pristimantis)
Especie	Taxonomic name
Journal	Complete Journal's name
Ano_descrip	Year of species' description publication
Primer_autor	First author's name
Author order	Numeric order of the authors based on the original publication
Autor(es)	Name of all authors
Nacionalidad	Nationality per author
Genero	Male / Female
Country	Country of origin of the species
Type_locality	Type locality where the species was found
Holotipo	Holotype code tag
Synonym	Species' name synonym
Distribution	Species' distribution range
Elevation	Species' elevation range
Original	Original publication taxonomic group assignation
Lynch_1997	The taxonomic group assigned by Lynch, if applicable
Hedges (grp)	The taxonomic group assigned by Hedges, if applicable
Padial (grp)	The taxonomic group assigned by Padial, if applicable
Idioma	Publication language
Institucion (es)	Institution affiliation per author
IUCN	IUCN category assignation
Analysis	Either morphological (M) or/and phylogenetic analyses
Corresponsal Author	Corresponsal author
